# Supplementary material for: Blood monocyte transcriptome and epigenome analyses reveal loci associated with human atherosclerosis
Source: Nat Commun. 2017 Aug 30;8:393. doi: 10.1038/s41467-017-00517-4 (PMC5577184; doi:10.1038/s41467-017-00517-4)
Supplement: Supplementary file 1 — Supplementary Data 1 [file 41467_2017_517_MOESM1_ESM.xlsx]

## Sheet: Sheet1
Supplementary Data 1. mRNA expression alterations in LPS stimulated human THP1-monocytes resulting from ARID5B knockdown. †ARID5B TFBS within 20kb of the gene start/stop coordinates, from HMR Conserved Transcription Factor Binding Sites for ARID5B (V$MRF2_01), at the UCSC Genome browser, generated using the Transfac Matrix and Factor databases created by Biobase
Gene				Experiment 1 (n=4)				Experiment 2 (n=4)
Gene name	Illumina probe ID	Chr	ARID5B TFBS†	log fold change	t statistic	P-value	FDR	log fold change	t statistic	P-value	FDR
AARS	ILMN_1662364	16	1	-0.47	-7.67	4.25e-06	3.22e-05	-0.34	-3.91	0.00225	0.00844
AASDH	ILMN_1784269	4	1	0.24	4.76	0.000406	0.00107	0.23	3.47	0.00495	0.0141
AASDHPPT	ILMN_2096191	11	1	0.25	4.4	0.000764	0.00178	0.13	2.75	0.0184	0.0345
ABCB10	ILMN_1665730	1		-0.31	-5.92	5.69e-05	0.000232	-0.4	-7.16	1.48e-05	0.000549
ABCD1	ILMN_1772189	X	1	-0.29	-6.79	1.49e-05	8.47e-05	-0.24	-4.38	0.000999	0.00496
ABCF1	ILMN_1763875	6	1	0.33	5.44	0.000126	0.000429	0.19	3.31	0.00654	0.0171
ABCG1	ILMN_1794782	21		-0.33	-6.34	2.98e-05	0.000142	-0.3	-6.42	4.07e-05	0.000856
ABHD12	ILMN_1745116	20	1	-0.43	-8.91	8.45e-07	9.92e-06	-0.42	-7.63	8.07e-06	0.000448
ABHD12	ILMN_2245305	20	1	-0.31	-6.5	2.33e-05	0.000118	-0.32	-5.39	0.00019	0.00189
ABHD12	ILMN_2318685	20	1	-0.4	-8.66	1.15e-06	1.24e-05	-0.29	-4.75	0.000539	0.00341
ABHD3	ILMN_1801767	18	1	-0.29	-6.58	2.05e-05	0.000107	-0.25	-5.51	0.000159	0.00172
ABHD8	ILMN_1712707	19	1	-0.54	-11.83	3.41e-08	9.62e-07	-0.39	-4.36	0.00103	0.00508
ABL1	ILMN_1713732	9	1	0.19	4.33	0.000877	0.00197	0.17	3.61	0.00383	0.012
ABL2	ILMN_2240003	1		-0.59	-9.36	4.88e-07	6.8e-06	-0.58	-8.69	2.21e-06	0.000323
ABL2	ILMN_1741628	1		-0.89	-20.67	4.17e-11	1.1e-08	-0.7	-7.74	7.02e-06	0.000448
ABL2	ILMN_1657870	1		-0.67	-9.28	5.39e-07	7.24e-06	-0.68	-7.06	1.7e-05	0.000588
ABP1	ILMN_1731433	7	1	-0.31	-5.74	7.65e-05	0.000292	-0.21	-4.19	0.00137	0.00609
ABR	ILMN_1672878	17	1	-0.37	-8.44	1.53e-06	1.56e-05	-0.41	-4.39	0.000983	0.00491
ABTB2	ILMN_1753370	11	1	0.66	14.59	2.85e-09	1.84e-07	0.53	5.27	0.00023	0.0021
ACAA2	ILMN_1660199	18	1	-0.41	-6.47	2.44e-05	0.000122	-0.32	-5.02	0.000344	0.00261
ACADM	ILMN_2053679	1		-0.24	-3.71	0.00276	0.00487	-0.17	-2.98	0.012	0.0257
ACAT2	ILMN_1708672	6		0.53	9.39	4.75e-07	6.64e-06	0.42	6.2	5.59e-05	0.001
ACBD6	ILMN_1684271	1	1	-0.19	-3.93	0.00183	0.00354	-0.16	-3.5	0.00471	0.0137
ACCS	ILMN_3187680	11		-0.25	-4.7	0.000447	0.00116	-0.29	-5.09	0.000305	0.00244
ACOT4	ILMN_1764321	14	1	-0.21	-5.47	0.000121	0.000414	-0.16	-3.3	0.00677	0.0175
ACOX1	ILMN_1750158	17	1	0.23	3.81	0.00229	0.00422	0.24	3.97	0.00203	0.00787
ACSL3	ILMN_2360705	2	1	-0.32	-6.86	1.35e-05	7.86e-05	-0.21	-4.27	0.00121	0.00557
ACSL5	ILMN_1705247	10	1	0.32	6.55	2.14e-05	0.000111	0.3	6.27	5.1e-05	0.000949
ACSL5	ILMN_2370882	10	1	0.28	5.54	0.000106	0.000375	0.15	2.9	0.0138	0.0283
ACSS2	ILMN_1714197	20	1	-0.39	-8.74	1.05e-06	1.16e-05	-0.28	-5.11	0.0003	0.00243
ACSS2	ILMN_2336595	20	1	-0.41	-6.74	1.61e-05	8.99e-05	-0.29	-4.6	0.000687	0.00394
ACTB	ILMN_2038777	7		-0.33	-3.75	0.00255	0.00459	-0.37	-2.9	0.0138	0.0283
ACTG1	ILMN_1704961	17		-0.38	-3.7	0.0028	0.00491	-0.23	-2.58	0.0249	0.0423
ACTN1	ILMN_2232177	14	1	-0.63	-8.93	8.28e-07	9.8e-06	-0.39	-5.39	0.000191	0.00189
ACTN4	ILMN_1725534	19	1	-0.34	-6.38	2.78e-05	0.000135	-0.31	-3.72	0.00316	0.0106
ACVR1	ILMN_1760490	2	1	-0.35	-6.2	3.66e-05	0.000167	-0.31	-4.51	0.000799	0.00431
ACVR1B	ILMN_2243308	12	1	0.37	7.36	6.58e-06	4.51e-05	0.39	5.43	0.00018	0.00185
ACVRL1	ILMN_3250257	12		-0.25	-6	5.05e-05	0.000212	-0.16	-2.51	0.0284	0.0464
ADA	ILMN_1803686	20		-0.23	-4.17	0.00117	0.00249	-0.21	-3.89	0.00232	0.00862
ADAM15	ILMN_1756920	1	1	-0.34	-7.63	4.51e-06	3.37e-05	-0.22	-2.75	0.0182	0.0343
ADAMTS6	ILMN_1767362	5	1	-0.17	-4.19	0.00114	0.00243	-0.16	-3.73	0.00312	0.0105
ADAP2	ILMN_1763000	17	1	-0.48	-6.93	1.21e-05	7.21e-05	-0.33	-5.97	7.84e-05	0.0012
ADCY1	ILMN_2120555	7	1	-0.67	-11.52	4.64e-08	1.2e-06	-0.52	-8.14	4.27e-06	0.000405
ADCY3	ILMN_1676893	2	1	-0.29	-4.53	0.000611	0.00149	-0.29	-4.31	0.00113	0.00535
ADCY7	ILMN_1655935	16		-0.26	-4.86	0.000337	0.000925	-0.18	-4.09	0.00165	0.00683
ADD1	ILMN_1759252	4	1	-0.32	-5.37	0.00014	0.000462	-0.24	-3.83	0.00258	0.00924
ADD3	ILMN_1814526	10	1	-0.5	-9.07	6.94e-07	8.63e-06	-0.35	-5.27	0.000229	0.0021
ADNP	ILMN_1657993	20	1	-0.27	-5.64	8.96e-05	0.00033	-0.2	-2.96	0.0124	0.0262
ADNP2	ILMN_2080751	18		-0.28	-5.04	0.000249	0.000727	-0.23	-3.11	0.00951	0.022
ADORA2B	ILMN_1703946	17		-0.44	-10.36	1.56e-07	2.97e-06	-0.32	-6.73	2.64e-05	0.000719
ADORA3	ILMN_1733259	1	1	-0.19	-4.57	0.000568	0.00141	-0.2	-3.72	0.00318	0.0106
ADPGK	ILMN_1793959	15	1	-0.27	-4.26	0.001	0.00221	-0.25	-4.45	0.000883	0.00459
ADPRHL2	ILMN_1811480	1		0.34	4.27	0.000972	0.00215	0.35	5.1	0.000303	0.00244
ADRBK1	ILMN_3307926	11	1	-0.71	-11.42	5.11e-08	1.28e-06	-0.42	-4.62	0.000664	0.00385
AES	ILMN_1712944	19	1	-0.18	-3.99	0.00162	0.00323	-0.34	-7.62	8.15e-06	0.000448
AGA	ILMN_1802631	4	1	-0.23	-5.78	7.13e-05	0.000276	-0.28	-5.01	0.000351	0.00263
AGL	ILMN_2371825	1		-0.36	-6.8	1.48e-05	8.46e-05	-0.43	-7.41	1.07e-05	0.000497
AGPAT1	ILMN_1679520	6	1	-0.29	-6.33	3e-05	0.000143	-0.22	-4.01	0.00188	0.00747
AGPAT2	ILMN_1681081	9	1	-0.21	-3.82	0.00225	0.00416	-0.33	-6.03	7.18e-05	0.00115
AGPAT4	ILMN_1730504	6		0.54	11.07	7.3e-08	1.67e-06	0.43	7.51	9.41e-06	0.000478
AGPAT6	ILMN_1740752	8		0.31	5.34	0.000148	0.000479	0.32	7.48	9.72e-06	0.000478
AGPAT9	ILMN_1794875	4	1	-0.57	-12.27	2.21e-08	7.16e-07	-0.32	-4.18	0.0014	0.00613
AGT	ILMN_1813530	1		-0.34	-6.14	4.01e-05	0.000178	-0.31	-4.49	0.000834	0.00444
AHCTF1	ILMN_1747504	1		0.23	4.86	0.000336	0.000924	0.2	2.51	0.0283	0.0463
AHCY	ILMN_1657862	20	1	-0.47	-4.89	0.000321	0.000893	-0.33	-4.89	0.000427	0.00298
AHR	ILMN_2162799	7	1	0.31	5.2	0.00019	0.000581	0.2	3.63	0.00373	0.0118
AHR	ILMN_1812640	7		0.3	5.51	0.000111	0.000388	0.19	3.16	0.0087	0.0207
AHSA1	ILMN_1703617	14		0.28	4.27	0.000973	0.00216	0.38	6.17	5.91e-05	0.00103
AIFM1	ILMN_2313821	X	1	-0.33	-6.12	4.2e-05	0.000184	-0.27	-3.24	0.00753	0.0189
AIG1	ILMN_1797974	6	1	-0.21	-3.93	0.00181	0.00352	-0.31	-4.44	0.000901	0.00466
AIP	ILMN_2103841	11		-0.17	-3.92	0.00185	0.00359	-0.15	-2.98	0.012	0.0257
AK3L1	ILMN_2338038	1		0.54	10.11	2.06e-07	3.62e-06	0.36	5.07	0.000317	0.00251
AK3L1	ILMN_1798249	1	1	0.55	6.9	1.26e-05	7.44e-05	0.32	4.78	0.000513	0.00332
AK3L1	ILMN_1764090	1		0.41	6.38	2.79e-05	0.000135	0.24	3.44	0.00522	0.0147
AKAP13	ILMN_2396956	15	1	-0.27	-4.94	0.000295	0.000832	-0.25	-5.12	0.000295	0.00241
AKAP13	ILMN_1709101	15	1	-0.17	-4.05	0.00145	0.00295	-0.14	-2.99	0.0118	0.0254
AKR1B1	ILMN_1701731	7	1	0.44	7.75	3.79e-06	2.96e-05	0.39	6.39	4.27e-05	0.000871
AKT1	ILMN_2410909	14		-0.27	-4.33	0.000871	0.00196	-0.31	-3.47	0.00494	0.0141
ALAD	ILMN_1747577	9		-0.42	-8.17	2.18e-06	2e-05	-0.34	-5.21	0.000254	0.00222
ALDH1A2	ILMN_1748538	15	1	-1.26	-16.72	5.54e-10	6.66e-08	-0.85	-7.27	1.27e-05	0.000517
ALDH1A2	ILMN_2383707	15	1	-0.77	-9.45	4.41e-07	6.33e-06	-0.6	-6.63	3.05e-05	0.000759
ALDH1L2	ILMN_1736539	12		-0.26	-6.05	4.65e-05	0.0002	-0.2	-4.59	0.000696	0.00397
ALDH3A2	ILMN_1794825	17		-0.24	-5.39	0.000138	0.000456	-0.36	-5.77	0.000106	0.00139
ALDH3B1	ILMN_1728662	11		-0.65	-11.96	2.99e-08	8.82e-07	-0.56	-5.66	0.000126	0.00156
ALDH9A1	ILMN_1761804	1		-0.28	-5.58	0.0001	0.000359	-0.21	-2.57	0.0251	0.0426
ALG6	ILMN_1771411	1	1	-0.25	-5.73	7.85e-05	0.000297	-0.26	-5.33	0.00021	0.00201
ALKBH1	ILMN_2375973	14		0.24	4.43	0.000726	0.00171	0.31	5.6	0.000139	0.00162
ALKBH1	ILMN_1758038	14		0.22	5.82	6.76e-05	0.000264	0.18	3.06	0.0104	0.0234
ALOX5	ILMN_1680996		1	-0.35	-6.8	1.48e-05	8.44e-05	-0.26	-5.14	0.000286	0.00239
ALOX5AP	ILMN_1797875	13		0.47	7.22	7.97e-06	5.26e-05	0.4	4.46	0.000878	0.00457
ALX1	ILMN_3236443	12		-0.22	-5.13	0.000212	0.000635	-0.19	-4.29	0.00117	0.00547
AMFR	ILMN_1723116	16	1	-0.21	-4.33	0.000876	0.00197	-0.29	-4.66	0.000622	0.00368
AMMECR1L	ILMN_1727023	2	1	0.23	4.8	0.000377	0.00101	0.18	3.07	0.0103	0.0233
AMPD3	ILMN_1774447	11	1	0.28	6.05	4.69e-05	0.000201	0.19	2.95	0.0127	0.0267
AMY1B	ILMN_1726327	1	1	-0.34	-7.05	1.02e-05	6.32e-05	-0.28	-3.05	0.0105	0.0236
AMY2A	ILMN_1801303	1		0.29	4.6	0.000534	0.00134	0.2	3.05	0.0107	0.0238
ANAPC10	ILMN_1770378	4		0.21	4.54	0.000602	0.00148	0.14	2.66	0.0216	0.0385
ANAPC13	ILMN_1793894	3		-0.24	-4.46	0.000692	0.00165	-0.15	-2.64	0.0224	0.0395
ANAPC5	ILMN_1723177	12	1	-0.3	-4.84	0.00035	0.000953	-0.18	-3.45	0.00514	0.0145
ANGPTL4	ILMN_1707727	19		1.88	4.7	0.000448	0.00117	2.24	8.75	2.08e-06	0.000323
ANGPTL4	ILMN_1674376	19		0.24	3.71	0.00275	0.00486	0.25	2.82	0.0161	0.0318
ANKLE2	ILMN_3249608	12		0.25	4.05	0.00146	0.00296	0.26	3.33	0.00638	0.0168
ANKRA2	ILMN_2185563	5	1	0.22	4.68	0.000467	0.00121	0.17	3.34	0.00622	0.0165
ANKRD11	ILMN_2108709	16		0.35	7.7	4.06e-06	3.12e-05	0.36	4.07	0.00169	0.00695
ANKRD13A	ILMN_1689908	12		-0.22	-4.26	0.000984	0.00218	-0.18	-2.86	0.015	0.0302
ANKRD17	ILMN_2406335	4	1	0.25	5.01	0.000263	0.000759	0.27	4.46	0.000868	0.00454
ANKRD17	ILMN_1712019	4	1	0.32	6.83	1.41e-05	8.12e-05	0.24	4.25	0.00125	0.00569
ANKRD17	ILMN_1787064	4	1	0.16	3.99	0.00164	0.00325	0.12	2.56	0.0256	0.0432
ANKRD28	ILMN_2232520	3	1	-0.41	-5.95	5.49e-05	0.000226	-0.44	-5.97	7.88e-05	0.00121
ANKRD33	ILMN_1667748	12		-0.88	-13.34	8.25e-09	3.7e-07	-0.5	-3.75	0.00302	0.0103
ANKRD35	ILMN_1798006	1	1	-0.22	-4.09	0.00135	0.00278	-0.18	-3.33	0.00632	0.0167
ANKS1A	ILMN_1813669	6	1	-0.24	-4.77	0.000397	0.00105	-0.17	-3.59	0.00397	0.0122
ANP32C	ILMN_1655868	4		0.29	4.79	0.000385	0.00103	0.16	3.1	0.00967	0.0223
ANPEP	ILMN_1763837	15	1	-0.38	-5.92	5.73e-05	0.000233	-0.34	-5.43	0.000181	0.00185
ANTXR1	ILMN_1670379	2	1	-0.42	-5.35	0.000146	0.000475	-0.31	-4.74	0.000544	0.00343
ANXA4	ILMN_1711408	2	1	-0.38	-6.8	1.47e-05	8.44e-05	-0.38	-5.34	0.000206	0.00198
AP2M1	ILMN_2402798	3	1	-0.32	-6.7	1.7e-05	9.33e-05	-0.3	-4.56	0.000736	0.0041
AP3B1	ILMN_1768867	5	1	-0.36	-7.39	6.31e-06	4.37e-05	-0.27	-5.27	0.000229	0.0021
AP4E1	ILMN_1754531	15		-0.2	-4.93	0.000302	0.00085	-0.22	-3.35	0.00611	0.0163
APBB1IP	ILMN_1801710	10	1	-0.2	-3.81	0.00226	0.00418	-0.31	-5.02	0.000342	0.00261
APBB3	ILMN_1740772	5	1	-0.21	-4.53	0.000614	0.0015	-0.16	-3.01	0.0114	0.0249
APEH	ILMN_1718023	3	1	-0.41	-7.12	9.19e-06	5.8e-05	-0.35	-5.53	0.000153	0.00171
APEX1	ILMN_1661886	14		-0.31	-5.76	7.39e-05	0.000284	-0.31	-4.45	0.000893	0.00463
APEX1	ILMN_2319344	14		-0.24	-3.74	0.00258	0.00464	-0.2	-3.54	0.00434	0.013
APEX2	ILMN_1652505	X		0.31	6.42	2.62e-05	0.00013	0.26	4.35	0.00105	0.00511
APH1B	ILMN_1767816	15	1	-0.38	-9.21	5.9e-07	7.76e-06	-0.28	-4.92	0.000406	0.00288
APLP2	ILMN_1710482	11		-0.3	-6.44	2.52e-05	0.000126	-0.16	-2.95	0.0127	0.0266
APLP2	ILMN_2081465	11		-0.27	-5.09	0.000226	0.00067	-0.14	-2.88	0.0145	0.0294
APOC1	ILMN_1789007	19		-1.02	-15.76	1.13e-09	1.03e-07	-0.91	-8.3	3.5e-06	0.000365
APOC2	ILMN_1802923	19		-0.49	-8.41	1.6e-06	1.6e-05	-0.34	-5.14	0.000284	0.00238
APOE	ILMN_1740938	19		-0.99	-20.86	3.71e-11	1.1e-08	-0.71	-6.15	6.05e-05	0.00104
AQP9	ILMN_1715068	15	1	0.28	4.69	0.000459	0.00119	0.3	4.81	0.000485	0.0032
ARHGAP15	ILMN_2208413	2	1	-0.29	-4.85	0.000347	0.000945	-0.27	-5.54	0.000152	0.0017
ARHGAP18	ILMN_1791186	6	1	-0.22	-4.55	0.000589	0.00145	-0.18	-3.34	0.00629	0.0166
ARHGAP24	ILMN_1801833	4	1	0.47	8.6	1.24e-06	1.32e-05	0.43	6.66	2.91e-05	0.000759
ARHGAP24	ILMN_1765876	4	1	0.57	8.87	8.9e-07	1.02e-05	0.47	6.26	5.18e-05	0.000955
ARHGAP30	ILMN_1751164	1	1	-0.3	-6	5.08e-05	0.000213	-0.23	-4.62	0.000665	0.00385
ARHGAP30	ILMN_2408851	1	1	-0.4	-7.46	5.67e-06	4.03e-05	-0.33	-4.12	0.00156	0.00655
ARHGAP4	ILMN_1770824	X		-0.33	-5.02	0.000256	0.000745	-0.2	-2.72	0.0194	0.0358
ARHGAP5	ILMN_2322747	14	1	-0.38	-8.78	9.98e-07	1.12e-05	-0.28	-4.17	0.00144	0.00624
ARHGAP9	ILMN_2382657	12		-0.42	-5.24	0.000176	0.000549	-0.36	-5.38	0.000193	0.00191
ARHGAP9	ILMN_1663916	12	1	-0.67	-11.27	5.94e-08	1.45e-06	-0.56	-4.8	0.000494	0.00323
ARHGEF1	ILMN_1772370	19		-0.26	-6.23	3.52e-05	0.000162	-0.23	-2.59	0.0245	0.0418
ARHGEF6	ILMN_1803423	X	1	-0.37	-6.39	2.74e-05	0.000133	-0.22	-3.82	0.00266	0.00943
ARID1A	ILMN_1797341	1	1	0.67	13.45	7.52e-09	3.48e-07	0.54	5.12	0.000295	0.00241
ARID2	ILMN_1795247	12	1	-0.28	-5.55	0.000105	0.000372	-0.3	-5.58	0.000142	0.00164
ARID2	ILMN_2182335	12	1	-0.31	-7.18	8.42e-06	5.46e-05	-0.27	-4.34	0.00107	0.00516
ARID4B	ILMN_2269564	1	1	0.49	9.63	3.56e-07	5.44e-06	0.38	5.96	8.01e-05	0.00122
ARID4B	ILMN_1761334	1	1	0.33	6.47	2.43e-05	0.000122	0.22	3.51	0.0046	0.0135
ARID4B	ILMN_2362982	1	1	0.32	7.92	3.01e-06	2.5e-05	0.18	3.17	0.00854	0.0205
ARID5A	ILMN_2415157	2	1	-0.4	-7.29	7.28e-06	4.9e-05	-0.42	-7.31	1.22e-05	0.000512
ARID5A	ILMN_1689700	2	1	-0.3	-6.9	1.27e-05	7.49e-05	-0.23	-4.31	0.00112	0.00533
ARID5A	ILMN_2298567	2	1	-0.17	-3.79	0.00236	0.00432	-0.12	-2.61	0.0238	0.0411
ARID5B	ILMN_1721626	10	1	-1.02	-22.84	1.22e-11	5.95e-09	-0.78	-7.85	6.08e-06	0.000433
ARL14	ILMN_2232463	3		-0.97	-18.29	1.85e-10	3.55e-08	-0.82	-5.84	9.56e-05	0.00131
ARL15	ILMN_2202967	5	1	-0.26	-6.78	1.51e-05	8.54e-05	-0.17	-2.98	0.012	0.0258
ARL4A	ILMN_1775405	7		0.37	5.27	0.000167	0.000526	0.36	6.57	3.31e-05	0.000794
ARL5B	ILMN_2120022	10	1	-0.46	-9.44	4.47e-07	6.37e-06	-0.34	-6.68	2.84e-05	0.000753
ARL5B	ILMN_1680465	10	1	-0.28	-5.43	0.000129	0.000436	-0.36	-6.42	4.1e-05	0.000859
ARL6IP1	ILMN_1708416	16	1	-0.36	-6.77	1.53e-05	8.65e-05	-0.27	-3.17	0.00847	0.0204
ARL8B	ILMN_1752837	3		-0.24	-4.52	0.000622	0.00151	-0.28	-3.6	0.00394	0.0122
ARMCX1	ILMN_1788192	X		-0.33	-6.16	3.92e-05	0.000176	-0.2	-3.19	0.00822	0.02
ARMCX1	ILMN_2180677	X		-0.35	-5.16	0.000203	0.000614	-0.2	-2.47	0.0302	0.0484
ARMET	ILMN_2183510	3	1	0.31	5.95	5.43e-05	0.000223	0.2	2.84	0.0156	0.0311
ARPC5L	ILMN_2043816	9	1	0.42	9	7.56e-07	9.18e-06	0.39	7.37	1.12e-05	0.000497
ARS2	ILMN_2358202	7		0.24	4.79	0.000382	0.00102	0.33	7.38	1.11e-05	0.000497
ARSD	ILMN_1684873	X		-0.28	-5.15	0.000207	0.000624	-0.29	-5.6	0.000137	0.00161
ARV1	ILMN_1800935	1		-0.3	-7.45	5.8e-06	4.1e-05	-0.24	-3.27	0.00716	0.0182
ASAH1	ILMN_1684054	8		-0.29	-5.48	0.000117	0.000404	-0.17	-3.63	0.0037	0.0117
ASAP1	ILMN_3245057	8	1	0.95	16.1	8.73e-10	9.07e-08	0.72	7	1.82e-05	0.000597
ASAP1	ILMN_1690963	8	1	0.85	13.12	1.01e-08	4.1e-07	0.56	6.64	3e-05	0.000759
ASAP1	ILMN_2233366	8	1	0.76	16.8	5.21e-10	6.38e-08	0.55	4.63	0.000651	0.00379
ASAP2	ILMN_3194508	2	1	0.63	15.32	1.58e-09	1.26e-07	0.46	7.82	6.31e-06	0.000433
ASAP2	ILMN_3270972	2	1	0.36	7.89	3.14e-06	2.57e-05	0.26	5.07	0.000319	0.00252
ASF1B	ILMN_1695414	19	1	0.41	6.15	3.98e-05	0.000178	0.44	6.18	5.82e-05	0.00102
ASMTL	ILMN_1732615			-0.23	-5.4	0.000135	0.00045	-0.17	-3.09	0.00982	0.0225
ASNS	ILMN_1796417	7		-0.29	-4.36	0.000825	0.00188	-0.29	-5.95	8.12e-05	0.00123
ASPM	ILMN_1815184	1	1	-0.54	-10.24	1.79e-07	3.27e-06	-0.4	-4.49	0.000825	0.00442
ASPSCR1	ILMN_1660749	17		-0.43	-9.53	4e-07	5.94e-06	-0.3	-4.43	0.000916	0.0047
ASXL1	ILMN_1726025	20	1	0.18	4.41	0.000752	0.00175	0.19	4.16	0.00145	0.00628
ASXL2	ILMN_1698968	2	1	0.28	6.16	3.93e-05	0.000176	0.38	6.65	2.95e-05	0.000759
ATF1	ILMN_1801923	12	1	0.17	3.82	0.00223	0.00414	0.16	2.47	0.0304	0.0486
ATF3	ILMN_2374865	1		-1.04	-12.8	1.35e-08	4.99e-07	-0.72	-10.8	2.37e-07	0.000185
ATG10	ILMN_2206098	5	1	-0.16	-3.8	0.00232	0.00425	-0.14	-2.65	0.0219	0.039
ATG12	ILMN_2188204	5		0.37	7.99	2.74e-06	2.35e-05	0.24	3.74	0.00307	0.0104
ATG16L1	ILMN_2365881	2		0.22	5.26	0.000171	0.000536	0.16	3.57	0.00414	0.0126
ATG16L1	ILMN_1725707	2		0.2	3.69	0.00285	0.00498	0.19	3.43	0.0053	0.0148
ATG4B	ILMN_2411915	2		-0.24	-4.44	0.000716	0.00169	-0.21	-4.33	0.00108	0.0052
ATG9A	ILMN_1739008	2	1	-0.22	-3.77	0.00244	0.00443	-0.16	-3.01	0.0115	0.025
ATL3	ILMN_1751086	11	1	-0.3	-6.09	4.35e-05	0.000189	-0.28	-5.3	0.000219	0.00206
ATM	ILMN_1779214	11	1	-0.18	-3.78	0.0024	0.00438	-0.18	-3.37	0.00595	0.016
ATP11C	ILMN_2389810	X	1	0.23	4.09	0.00135	0.00278	0.14	2.79	0.0169	0.0327
ATP2B4	ILMN_2367753	1	1	-0.36	-6.08	4.46e-05	0.000193	-0.27	-5.46	0.000172	0.0018
ATP2B4	ILMN_1680579	1	1	-0.41	-7.71	4.04e-06	3.11e-05	-0.35	-5.44	0.000175	0.00182
ATP5A1	ILMN_1764494	18		-0.18	-4.01	0.00156	0.00313	-0.21	-3.49	0.00479	0.0138
ATP5G1	ILMN_1676393	17		0.24	3.86	0.00209	0.00395	0.26	3.99	0.00194	0.00764
ATP5J	ILMN_1772929	21		0.21	4.44	0.000719	0.0017	0.26	4.59	0.000706	0.004
ATP5S	ILMN_1679188	14	1	-0.2	-3.73	0.00266	0.00474	-0.31	-6.83	2.32e-05	0.000687
ATP6V0A1	ILMN_1752579	17	1	-0.28	-5.44	0.000125	0.000427	-0.2	-3.74	0.00308	0.0104
ATP6V0D1	ILMN_1795826	16	1	-0.34	-7.18	8.41e-06	5.46e-05	-0.27	-4.29	0.00116	0.00541
ATP6V0E2	ILMN_1785095	7		-0.34	-5.35	0.000147	0.000476	-0.22	-3.75	0.00299	0.0102
ATP6V1B2	ILMN_1787705	8		-0.35	-6.64	1.88e-05	0.000101	-0.27	-5	0.000354	0.00265
ATP6V1G1	ILMN_1784523	9		-0.21	-4.06	0.00144	0.00292	-0.2	-2.59	0.0245	0.0418
ATP7A	ILMN_1808115	X	1	-0.19	-5.09	0.000228	0.000675	-0.15	-3.82	0.00267	0.00943
ATPBD1B	ILMN_1721741	1		0.44	6.83	1.41e-05	8.12e-05	0.38	7.34	1.17e-05	0.000506
ATXN2	ILMN_1743829	12	1	0.29	4.77	0.000395	0.00105	0.2	2.98	0.0119	0.0256
AVPI1	ILMN_1671731	10		-0.61	-9.24	5.66e-07	7.53e-06	-0.36	-3.95	0.00211	0.00807
AXIN1	ILMN_1766185	16		0.17	3.77	0.00245	0.00445	0.16	3.73	0.00312	0.0105
AXL	ILMN_2364521	19	1	-0.58	-12	2.86e-08	8.65e-07	-0.51	-7.24	1.34e-05	0.00053
AXL	ILMN_1701877	19	1	-0.69	-14.09	4.33e-09	2.32e-07	-0.45	-6.35	4.5e-05	0.000898
AXUD1	ILMN_1703123	3		-0.42	-4.43	0.000735	0.00172	-0.36	-3.57	0.00413	0.0126
B3GALNT1	ILMN_2325347	3		-0.24	-4.24	0.00104	0.00226	-0.29	-4.83	0.000473	0.00316
B3GNT5	ILMN_1702609	3		-0.42	-7.06	1.01e-05	6.27e-05	-0.4	-5.69	0.000121	0.00151
B4GALT4	ILMN_1661500	3	1	0.29	6.58	2.04e-05	0.000107	0.31	3.86	0.00244	0.00895
B4GALT4	ILMN_2380688	3		0.23	4.35	0.000848	0.00192	0.18	3.8	0.00276	0.00966
B9D2	ILMN_1806999	19	1	0.27	5.52	0.00011	0.000385	0.22	3.59	0.00396	0.0122
BACH2	ILMN_2058468	6	1	0.27	6.31	3.11e-05	0.000147	0.18	4.03	0.00182	0.00729
BAG2	ILMN_3244893	6		-0.21	-4.24	0.00103	0.00226	-0.14	-2.75	0.0183	0.0345
BAG3	ILMN_1659766	10	1	-0.38	-9.59	3.73e-07	5.6e-06	-0.26	-3.64	0.00366	0.0116
BAIAP2	ILMN_1705922	17		-0.32	-5.57	0.000102	0.000363	-0.33	-5.07	0.000315	0.0025
BAIAP2L1	ILMN_1703593	7	1	0.9	16.23	7.9e-10	8.74e-08	0.69	7.45	1.01e-05	0.000482
BAMBI	ILMN_1691410	10	1	-0.25	-5.27	0.000167	0.000526	-0.22	-3.45	0.0051	0.0144
BANP	ILMN_1701216	16		0.38	8.19	2.11e-06	1.94e-05	0.4	6.52	3.54e-05	0.000807
BANP	ILMN_1663631	16		0.72	17.4	3.4e-10	5.49e-08	0.63	6.4	4.22e-05	0.000871
BARD1	ILMN_2074258	2	1	0.36	6.19	3.76e-05	0.00017	0.21	2.81	0.0164	0.0322
BAT3	ILMN_2390416	6	1	-0.21	-4.74	0.000418	0.0011	-0.14	-2.75	0.0184	0.0345
BAT5	ILMN_2152402	6		-0.28	-5.17	0.000198	0.0006	-0.17	-3.62	0.00377	0.0119
BATF	ILMN_1668822	14		0.89	7.33	6.82e-06	4.64e-05	0.83	8.12	4.38e-06	0.000411
BAZ1B	ILMN_1680831	7		0.25	5.59	9.83e-05	0.000354	0.23	4.3	0.00115	0.00541
BAZ2B	ILMN_1720850	2	1	-0.47	-8.66	1.16e-06	1.24e-05	-0.28	-4.12	0.00156	0.00655
BBS2	ILMN_1767612	16		-0.37	-7.46	5.72e-06	4.06e-05	-0.33	-4.96	0.000382	0.00277
BBX	ILMN_1745415	3	1	-0.35	-6.86	1.34e-05	7.82e-05	-0.24	-3.57	0.0041	0.0125
BCAS4	ILMN_2325506	20	1	0.19	4.19	0.00112	0.00241	0.14	2.55	0.0261	0.0438
BCAT1	ILMN_1766169	12	1	0.54	7.93	3e-06	2.5e-05	0.31	3.61	0.00386	0.012
BCL11A	ILMN_1752899	2	1	0.38	4.23	0.00105	0.00228	0.38	5.03	0.000338	0.00261
BCL11A	ILMN_2255133	2	1	0.26	4.69	0.000456	0.00118	0.27	4.28	0.00118	0.00548
BCL2	ILMN_1801119	18	1	1.02	14.44	3.21e-09	1.94e-07	0.91	9.95	5.58e-07	0.000268
BCL2	ILMN_2246956	18	1	1.09	15.13	1.84e-09	1.39e-07	0.98	9.27	1.15e-06	0.000323
BCL2L1	ILMN_1654118	20		0.91	14.54	2.98e-09	1.86e-07	0.65	12	7.78e-08	0.00015
BCL2L1	ILMN_1742410	20		0.33	7.13	9.12e-06	5.77e-05	0.26	3.93	0.00217	0.00824
BCL3	ILMN_1710514	19	1	0.38	4.79	0.000382	0.00102	0.17	2.46	0.0311	0.0494
BCL6	ILMN_1737314	3	1	-0.7	-14.38	3.38e-09	1.98e-07	-0.58	-6.49	3.72e-05	0.000824
BCL9L	ILMN_1743966	11	1	0.62	8.43	1.55e-06	1.56e-05	0.45	5.15	0.000281	0.00236
BCOR	ILMN_1773117	X	1	0.45	5.61	9.45e-05	0.000343	0.35	3.68	0.00342	0.0111
BEND5	ILMN_3237448	1	1	0.39	3.77	0.00247	0.00448	0.46	4.52	0.000783	0.00425
BEST1	ILMN_1718982	11		-0.21	-5.4	0.000136	0.000451	-0.2	-3.06	0.0104	0.0235
BEX1	ILMN_2234697	X		-0.27	-3.99	0.00162	0.00323	-0.24	-4.8	0.000491	0.00323
BEX4	ILMN_2351638	X		-0.21	-3.99	0.00164	0.00325	-0.21	-3.59	0.00397	0.0122
BEXL1	ILMN_1804798			-0.35	-6.3	3.16e-05	0.000149	-0.32	-6.97	1.9e-05	0.000611
BFAR	ILMN_1814808	16		0.49	9.7	3.31e-07	5.13e-06	0.29	4.13	0.00154	0.0065
BHLHB3	ILMN_1726809	12		-0.31	-7.44	5.84e-06	4.12e-05	-0.2	-4.19	0.00139	0.00612
BHLHE22	ILMN_1699585	8	1	-0.28	-5.06	0.000239	0.000701	-0.19	-3.05	0.0105	0.0236
BID	ILMN_2372413	22		0.55	9.04	7.18e-07	8.83e-06	0.35	4.56	0.000742	0.00413
BID	ILMN_1763386	22		0.42	6.71	1.69e-05	9.29e-05	0.32	4.42	0.00093	0.00475
BIN1	ILMN_1674160	2		-0.44	-10.33	1.61e-07	3.04e-06	-0.33	-5	0.000353	0.00265
BIN1	ILMN_2309245	2		-0.28	-5.11	0.000219	0.000654	-0.31	-3.02	0.0113	0.0247
BLVRA	ILMN_1691436	7		-0.26	-4.81	0.000371	0.000999	-0.16	-3.04	0.0107	0.0239
BLVRB	ILMN_1797793		1	-0.55	-7.35	6.68e-06	4.56e-05	-0.48	-7.05	1.72e-05	0.000591
BMF	ILMN_2308338	15	1	0.53	8.52	1.38e-06	1.43e-05	0.4	5.27	0.000231	0.0021
BMF	ILMN_1695354	15	1	0.54	8.91	8.45e-07	9.92e-06	0.47	4.16	0.00146	0.00629
BMP2	ILMN_1722718	20		-0.48	-8.11	2.34e-06	2.09e-05	-0.47	-5.75	0.000109	0.00141
BMP6	ILMN_1747650	6	1	0.43	7.66	4.29e-06	3.23e-05	0.28	3.45	0.00515	0.0145
BMPR2	ILMN_2070896	2		-0.19	-3.9	0.00193	0.0037	-0.15	-3.81	0.00269	0.00947
BNIP3	ILMN_1724658	10	1	0.85	4.67	0.000471	0.00122	0.96	6.54	3.44e-05	0.000799
BOK	ILMN_1730032	2		-0.55	-8.39	1.64e-06	1.62e-05	-0.35	-3.19	0.00816	0.0199
BPNT1	ILMN_1712718	1		-0.3	-5.34	0.000148	0.000479	-0.32	-5.34	0.000205	0.00198
BRD2	ILMN_1758918	6	1	0.37	6.74	1.62e-05	9e-05	0.38	3.58	0.00404	0.0124
BRD9	ILMN_1651405	5		0.36	6.82	1.43e-05	8.25e-05	0.33	5.45	0.000175	0.00182
BRE	ILMN_2363489	2	1	-0.25	-4.86	0.000342	0.000935	-0.26	-4.78	0.000514	0.00332
BRE	ILMN_1778684	2	1	-0.33	-6.08	4.42e-05	0.000191	-0.23	-4.34	0.00107	0.00516
BRF2	ILMN_1665554	8	1	0.21	3.81	0.00229	0.00422	0.16	3.14	0.00896	0.0211
BRI3	ILMN_1781580	7	1	-0.47	-6	5.06e-05	0.000212	-0.44	-5.73	0.000113	0.00145
BRI3BP	ILMN_1693410			-0.64	-12.1	2.62e-08	8.04e-07	-0.56	-5.88	9.06e-05	0.00127
BRI3P1	ILMN_3253304		1	-0.4	-7.9	3.1e-06	2.56e-05	-0.28	-3.44	0.0052	0.0146
BRIX1	ILMN_1679800	5		0.51	5.74	7.71e-05	0.000293	0.34	3.81	0.0027	0.0095
BRIX1	ILMN_2155172	5	1	0.47	5.44	0.000126	0.000429	0.21	3.12	0.00926	0.0216
BRPF1	ILMN_2365549	3	1	0.4	9.19	5.97e-07	7.79e-06	0.35	5.16	0.000277	0.00234
BRWD1	ILMN_1673518	21		-0.26	-5.99	5.16e-05	0.000215	-0.14	-2.47	0.0303	0.0485
BST2	ILMN_1723480	19		-0.44	-6.76	1.55e-05	8.73e-05	-0.23	-3.05	0.0106	0.0237
BTAF1	ILMN_1676842	10	1	0.28	5.99	5.14e-05	0.000214	0.26	3.6	0.00393	0.0122
BTBD10	ILMN_1809344	11	1	0.23	5.94	5.51e-05	0.000226	0.32	5.6	0.000139	0.00162
BTBD7	ILMN_1687743	14	1	0.34	7.87	3.24e-06	2.62e-05	0.24	4.28	0.00118	0.00547
BTG2	ILMN_1770085	1	1	-0.7	-10.89	8.83e-08	1.9e-06	-0.64	-9.32	1.09e-06	0.000323
BTK	ILMN_1662026	X	1	-0.48	-10.01	2.32e-07	3.96e-06	-0.37	-6.98	1.87e-05	0.000607
BTN2A1	ILMN_2364852	6		0.59	13.03	1.09e-08	4.28e-07	0.57	6.07	6.82e-05	0.00112
BYSL	ILMN_1682792	6		0.47	7.4	6.21e-06	4.33e-05	0.39	5.11	0.000299	0.00243
C10ORF54	ILMN_2205963	10		-0.26	-5.52	0.00011	0.000385	-0.2	-3.89	0.00233	0.00863
C11ORF1	ILMN_2128967	11		-0.27	-5.77	7.25e-05	0.00028	-0.26	-4.66	0.000624	0.00369
C11ORF10	ILMN_1786759	11	1	0.22	4.81	0.000373	0.001	0.22	4.26	0.00122	0.00561
C11ORF59	ILMN_1815878	11		-0.35	-6.98	1.14e-05	6.87e-05	-0.3	-5.12	0.000291	0.00241
C11ORF74	ILMN_1659017	11	1	-0.25	-4.44	0.000718	0.0017	-0.17	-2.99	0.0118	0.0255
C11ORF82	ILMN_1790100	11	1	0.37	8.14	2.27e-06	2.05e-05	0.33	5.63	0.000132	0.00159
C12ORF30	ILMN_1788810	12	1	0.22	4.25	0.00101	0.00222	0.2	3.12	0.00936	0.0218
C12ORF34	ILMN_1772446	12	1	0.22	3.94	0.00178	0.00347	0.13	2.62	0.0231	0.0403
C12ORF41	ILMN_1713189	12	1	0.27	5.62	9.32e-05	0.000339	0.22	3.23	0.00756	0.0189
C12ORF43	ILMN_1737818	12	1	0.49	11.76	3.64e-08	1e-06	0.36	4.88	0.000434	0.003
C12ORF65	ILMN_1667510	12	1	0.29	6.8	1.48e-05	8.44e-05	0.34	5.64	0.000129	0.00158
C13ORF15	ILMN_1658494	13		-0.56	-6.39	2.73e-05	0.000133	-0.62	-6.65	2.94e-05	0.000759
C13ORF25	ILMN_1660754	13	1	-0.46	-7.02	1.07e-05	6.58e-05	-0.2	-2.67	0.021	0.0378
C13ORF29	ILMN_3181474	13		-1.37	-25.89	2.59e-12	3.1e-09	-1.03	-8.2	3.96e-06	0.000401
C14ORF100	ILMN_1700276	14		-0.41	-7.43	5.93e-06	4.17e-05	-0.38	-5.41	0.000186	0.00187
C14ORF102	ILMN_1740165	14		0.41	7.97	2.84e-06	2.41e-05	0.29	3.66	0.00351	0.0113
C14ORF104	ILMN_1769757	14	1	0.4	6.77	1.53e-05	8.65e-05	0.29	4.31	0.00113	0.00536
C14ORF109	ILMN_3193306	14		-0.52	-7.6	4.69e-06	3.49e-05	-0.43	-5.31	0.000217	0.00206
C14ORF109	ILMN_3269775	14		-0.5	-7.08	9.71e-06	6.08e-05	-0.32	-4.73	0.000557	0.00346
C14ORF138	ILMN_1781102	14		0.28	5.49	0.000116	0.000403	0.22	3.86	0.00248	0.00903
C14ORF143	ILMN_2193315	14	1	-0.23	-3.84	0.00215	0.00402	-0.15	-3.38	0.00576	0.0157
C14ORF156	ILMN_1661945	14		0.19	3.87	0.00202	0.00383	0.16	3.41	0.0055	0.0152
C14ORF167	ILMN_3187771	14		-0.16	-3.83	0.00221	0.00411	-0.14	-2.67	0.0213	0.0381
C14ORF4	ILMN_1804396	14	1	-0.47	-11.42	5.12e-08	1.28e-06	-0.25	-5.21	0.000253	0.00222
C14ORF43	ILMN_2412922	14	1	-0.29	-4.24	0.00104	0.00226	-0.29	-7.29	1.25e-05	0.000512
C14ORF43	ILMN_1763091	14	1	-0.64	-10.07	2.15e-07	3.73e-06	-0.52	-5.71	0.000116	0.00148
C16ORF61	ILMN_1783333	16		0.16	3.94	0.00178	0.00347	0.18	3.23	0.00762	0.019
C16ORF80	ILMN_2112599	16		0.25	5.37	0.000142	0.000465	0.2	3.35	0.00618	0.0164
C16ORF87	ILMN_1690911	16		0.37	7.37	6.44e-06	4.44e-05	0.38	4.09	0.00166	0.00684
C16ORF91	ILMN_1759325	16		0.28	6.59	2.03e-05	0.000106	0.27	4.73	0.000554	0.00345
C17ORF49	ILMN_1763688	17	1	0.22	3.81	0.00229	0.00422	0.13	2.61	0.0236	0.041
C17ORF60	ILMN_1747347	17		-0.19	-4.16	0.00119	0.00251	-0.29	-4.73	0.000551	0.00345
C17ORF63	ILMN_1812441	17	1	0.3	6.26	3.34e-05	0.000155	0.18	2.99	0.0117	0.0253
C17ORF71	ILMN_1807533	17	1	0.25	4.51	0.000636	0.00154	0.28	5	0.000355	0.00265
C18ORF19	ILMN_1658110	18	1	0.61	5.25	0.000172	0.000538	0.71	5.93	8.38e-05	0.00123
C18ORF25	ILMN_1801822	18	1	0.22	4.63	0.00051	0.00129	0.18	3.08	0.0101	0.023
C18ORF55	ILMN_2182531	18	1	0.53	11.98	2.94e-08	8.81e-07	0.49	9.11	1.37e-06	0.000323
C18ORF55	ILMN_1748916	18		0.48	7.87	3.23e-06	2.62e-05	0.27	4.2	0.00137	0.00606
C19ORF12	ILMN_1664920	19		0.2	4.52	0.000619	0.00151	0.22	4.57	0.000722	0.00406
C19ORF28	ILMN_1813374	19		-0.18	-3.84	0.00216	0.00405	-0.23	-2.56	0.0256	0.0432
C19ORF48	ILMN_2383484	19		0.33	6.62	1.93e-05	0.000103	0.3	5.72	0.000115	0.00147
C19ORF48	ILMN_1759184	19		0.41	8.4	1.6e-06	1.6e-05	0.29	4.17	0.00143	0.00623
C19ORF52	ILMN_1726181	19	1	0.21	5.01	0.000262	0.000755	0.26	4.5	0.000821	0.0044
C19ORF59	ILMN_1762713	19		-1.02	-17.92	2.38e-10	4.08e-08	-0.75	-7.84	6.18e-06	0.000433
C1GALT1C1	ILMN_1751234	X		-0.6	-11.67	3.99e-08	1.05e-06	-0.49	-5.12	0.000293	0.00241
C1ORF106	ILMN_1713952	1	1	0.34	6.53	2.2e-05	0.000113	0.4	8.44	2.97e-06	0.000346
C1ORF109	ILMN_2077886	1	1	0.36	8.41	1.6e-06	1.6e-05	0.26	5.36	0.000199	0.00194
C1ORF123	ILMN_2082130	1		-0.21	-4.01	0.00156	0.00313	-0.2	-4.01	0.00189	0.00749
C1ORF128	ILMN_1784207	1	1	0.28	6.83	1.42e-05	8.16e-05	0.23	2.74	0.0187	0.0349
C1ORF131	ILMN_1805474	1		0.28	4.8	0.00038	0.00102	0.21	4.36	0.00103	0.00507
C1ORF135	ILMN_1787280	1	1	0.19	4.14	0.00123	0.00258	0.12	2.61	0.0236	0.0409
C1ORF162	ILMN_1754894	1		-1.02	-11.93	3.08e-08	8.92e-07	-0.77	-5	0.000356	0.00265
C1ORF174	ILMN_3236244	1		0.34	6.97	1.14e-05	6.89e-05	0.3	4.54	0.000756	0.00416
C1ORF19	ILMN_1734486	1		-0.27	-5.77	7.29e-05	0.000281	-0.17	-2.7	0.0201	0.0366
C1ORF198	ILMN_1657683	1		-0.17	-4.36	0.000828	0.00188	-0.14	-3.33	0.00633	0.0167
C1ORF218	ILMN_1789436	1	1	-0.64	-11.48	4.79e-08	1.23e-06	-0.53	-5.61	0.000136	0.0016
C1ORF24	ILMN_1667966	1		0.74	8.91	8.5e-07	9.96e-06	0.52	6.02	7.27e-05	0.00116
C1ORF50	ILMN_1801941	1		0.23	5.48	0.000117	0.000404	0.32	3.69	0.00331	0.0109
C1ORF52	ILMN_1742611	1	1	0.22	5.63	9.15e-05	0.000334	0.18	2.89	0.0142	0.0289
C1ORF53	ILMN_1661595	1		-0.25	-5.82	6.71e-05	0.000262	-0.19	-3.41	0.00548	0.0152
C1ORF57	ILMN_1657446	1	1	-0.42	-7.05	1.02e-05	6.32e-05	-0.35	-5.1	0.000304	0.00244
C1ORF59	ILMN_1682428	1	1	-0.55	-9.75	3.1e-07	4.88e-06	-0.38	-6.19	5.7e-05	0.00102
C1ORF77	ILMN_1736234	1	1	0.3	5.55	0.000105	0.000371	0.33	5.55	0.000149	0.00168
C1ORF85	ILMN_1698243	1		-0.64	-8.94	8.16e-07	9.68e-06	-0.52	-5.47	0.000169	0.00177
C1QTNF1	ILMN_2380237	17		0.23	3.7	0.00279	0.0049	0.15	3.42	0.00546	0.0151
C2	ILMN_1710740	6	1	-0.25	-5.91	5.8e-05	0.000236	-0.23	-4.66	0.000619	0.00368
C20ORF100	ILMN_2082209	20	1	-0.32	-5.6	9.7e-05	0.00035	-0.2	-2.97	0.0123	0.0261
C20ORF108	ILMN_1708016	20		-0.29	-6.93	1.22e-05	7.22e-05	-0.23	-3.63	0.00368	0.0117
C20ORF160	ILMN_1748206	20	1	0.38	6.02	4.89e-05	0.000208	0.3	5.62	0.000133	0.00159
C20ORF20	ILMN_1790136	20		0.29	4.89	0.000322	0.000895	0.29	3.99	0.00196	0.00768
C20ORF43	ILMN_1771815	20	1	-0.26	-4.52	0.000616	0.0015	-0.15	-2.71	0.0195	0.0359
C21ORF42	ILMN_1668442	21		0.36	8.15	2.22e-06	2.02e-05	0.32	7.25	1.31e-05	0.000529
C21ORF45	ILMN_1712386	21		0.3	5.34	0.000148	0.000478	0.21	3.37	0.00592	0.016
C21ORF55	ILMN_1814204	21		0.3	4.77	0.0004	0.00106	0.26	3.31	0.00662	0.0172
C21ORF58	ILMN_3307877	21	1	0.32	4.1	0.00133	0.00275	0.31	3.19	0.00824	0.0201
C21ORF66	ILMN_2251978	21	1	0.3	4.76	0.000406	0.00107	0.27	5.84	9.57e-05	0.00131
C21ORF70	ILMN_2104924	21		0.18	4.29	0.000946	0.0021	0.15	3.1	0.0096	0.0221
C2CD2	ILMN_1652512	21	1	0.37	8.43	1.55e-06	1.56e-05	0.26	4.06	0.00173	0.00705
C2CD4B	ILMN_3248551	15		-0.29	-6.97	1.15e-05	6.94e-05	-0.22	-4.35	0.00105	0.00512
C2ORF44	ILMN_1730631	2		0.22	5.2	0.000189	0.000578	0.19	3.66	0.00354	0.0114
C2ORF49	ILMN_1701131	2		0.42	10.8	9.71e-08	2.04e-06	0.37	8.44	2.95e-06	0.000346
C2ORF77	ILMN_1655365	2	1	0.26	3.91	0.0019	0.00365	0.17	2.6	0.0238	0.0412
C3AR1	ILMN_1787529	12	1	-0.35	-6.23	3.5e-05	0.000161	-0.29	-3.64	0.00366	0.0116
C3ORF1	ILMN_2193175	3		0.37	7.9	3.09e-06	2.56e-05	0.29	3.96	0.00208	0.00801
C3ORF26	ILMN_1705753	3		0.35	7.31	7.01e-06	4.75e-05	0.23	4.1	0.00161	0.0067
C3ORF38	ILMN_2078264	3	1	0.21	4.03	0.00152	0.00306	0.25	4.68	0.000598	0.00359
C3ORF59	ILMN_1700967	3		-0.83	-20.8	3.86e-11	1.1e-08	-0.7	-9.01	1.54e-06	0.000323
C4ORF18	ILMN_1761941	4	1	-0.29	-5.99	5.15e-05	0.000215	-0.2	-3.02	0.0112	0.0247
C4ORF27	ILMN_1698677	4		-0.23	-4.65	0.000494	0.00126	-0.24	-4.16	0.00145	0.00627
C4ORF33	ILMN_1812701	4		-0.35	-8.63	1.21e-06	1.29e-05	-0.26	-4.44	0.000908	0.00468
C4ORF46	ILMN_3249240	4	1	0.26	6.36	2.85e-05	0.000137	0.15	2.78	0.0172	0.0331
C5AR1	ILMN_1689836	19		-1.19	-25.13	3.74e-12	3.67e-09	-0.97	-5.94	8.24e-05	0.00123
C5ORF20	ILMN_1701911	5		0.35	4.51	0.000637	0.00154	0.53	7.01	1.8e-05	0.000593
C5ORF21	ILMN_1654542	5	1	-0.39	-8.7	1.09e-06	1.19e-05	-0.37	-6.03	7.22e-05	0.00116
C5ORF37	ILMN_2225577	5		0.24	5.33	0.00015	0.000484	0.13	2.53	0.0273	0.0451
C5ORF39	ILMN_2098616	5		-0.2	-3.71	0.00275	0.00485	-0.17	-2.96	0.0124	0.0263
C5ORF5	ILMN_1673478	5		-0.37	-6.18	3.81e-05	0.000172	-0.25	-3.49	0.00478	0.0138
C6ORF115	ILMN_1720858	6		-0.43	-4.43	0.000727	0.00171	-0.35	-3.35	0.00609	0.0163
C6ORF120	ILMN_1743187	6		-0.28	-4.39	0.000783	0.00181	-0.31	-4.23	0.00128	0.00579
C6ORF153	ILMN_1815039	6	1	0.4	7.93	2.98e-06	2.49e-05	0.37	5.49	0.000163	0.00174
C6ORF162	ILMN_2413141	6	1	-0.18	-3.92	0.00185	0.00358	-0.18	-3.48	0.00485	0.0139
C6ORF162	ILMN_1693323	6	1	-0.19	-3.92	0.00185	0.00358	-0.15	-3.07	0.0102	0.0231
C6ORF52	ILMN_1722945			-0.17	-3.75	0.00255	0.00459	-0.13	-2.67	0.0211	0.0379
C6ORF66	ILMN_1659524	6	1	0.62	10.74	1.04e-07	2.13e-06	0.53	4.71	0.000573	0.00351
C6ORF70	ILMN_1657064	6		-0.33	-6.61	1.95e-05	0.000104	-0.2	-4.14	0.00151	0.00642
C7ORF23	ILMN_1751143	7	1	-0.29	-5.01	0.000261	0.000755	-0.23	-4.34	0.00107	0.00516
C7ORF30	ILMN_1739798	7		0.28	5.93	5.63e-05	0.00023	0.2	3.31	0.00659	0.0171
C7ORF36	ILMN_1793508	7	1	0.23	4.49	0.000651	0.00156	0.2	4.13	0.00154	0.0065
C7ORF40	ILMN_3248773	7		0.63	13.01	1.11e-08	4.31e-07	0.57	4.89	0.000425	0.00297
C7ORF41	ILMN_1672605	7		-0.55	-10.35	1.59e-07	3.01e-06	-0.41	-4.65	0.000634	0.00374
C7ORF54	ILMN_1655961	7	1	0.46	7.54	5.07e-06	3.71e-05	0.29	2.77	0.0177	0.0336
C7ORF68	ILMN_1659990	7		3.01	6.29	3.22e-05	0.000151	2.97	7.96	5.32e-06	0.000426
C8ORF38	ILMN_1727618	8	1	0.45	8.34	1.74e-06	1.68e-05	0.42	5.4	0.000187	0.00188
C8ORF40	ILMN_1677385	8		-0.2	-3.99	0.00162	0.00323	-0.25	-4.95	0.000386	0.00278
C8ORF41	ILMN_1760400	8		0.24	5.29	0.000161	0.000513	0.15	2.63	0.0226	0.0398
C8ORF76	ILMN_1742074	8	1	0.36	7.23	7.83e-06	5.18e-05	0.26	5.15	0.000279	0.00235
C9ORF103	ILMN_1791306	9		-0.35	-6.35	2.9e-05	0.000139	-0.35	-5.47	0.000168	0.00177
C9ORF140	ILMN_1702197	9	1	-0.22	-4.6	0.000538	0.00135	-0.2	-3.32	0.0065	0.017
C9ORF150	ILMN_1701361	9		-0.21	-5.02	0.000255	0.000743	-0.14	-2.79	0.017	0.0328
C9ORF21	ILMN_1717229	9		-0.17	-3.85	0.00214	0.00401	-0.23	-3.86	0.00248	0.00903
C9ORF5	ILMN_1788384	9	1	-0.27	-6.09	4.4e-05	0.000191	-0.25	-5.47	0.000168	0.00177
C9ORF89	ILMN_1659189	9		-0.4	-9.05	7.13e-07	8.79e-06	-0.31	-5.91	8.67e-05	0.00125
C9ORF90	ILMN_1714148	9		0.17	3.79	0.00237	0.00433	0.19	3.11	0.00948	0.022
CABC1	ILMN_1731064	1	1	-0.39	-5.87	6.19e-05	0.000247	-0.36	-6.8	2.39e-05	0.000696
CABLES2	ILMN_1762407	20		0.23	4.81	0.000373	0.001	0.15	3	0.0116	0.0252
CACNA2D4	ILMN_1696317	12	1	-0.35	-5.61	9.51e-05	0.000344	-0.34	-7.39	1.09e-05	0.000497
CACYBP	ILMN_1726574	1	1	-0.25	-3.78	0.00239	0.00436	-0.25	-3.29	0.00687	0.0177
CALM1	ILMN_1778242	14	1	-0.31	-6	5.04e-05	0.000212	-0.32	-4.06	0.00173	0.00705
CALM2	ILMN_1687858	2		-0.3	-5.17	0.000198	0.000601	-0.26	-3.35	0.00619	0.0164
CALML4	ILMN_1815707	15		0.44	4.05	0.00145	0.00295	0.59	3.38	0.00586	0.0159
CAMK1	ILMN_2140990	3	1	-0.54	-11.94	3.06e-08	8.92e-07	-0.38	-4.62	0.000666	0.00385
CAMK2D	ILMN_1683415	4	1	-0.26	-6.56	2.1e-05	0.000109	-0.18	-4.1	0.00162	0.00674
CAMSAP1L1	ILMN_1792660	1	1	0.24	3.75	0.00256	0.0046	0.16	2.75	0.0183	0.0344
CAMTA2	ILMN_1798867	17	1	-0.2	-4.38	0.000796	0.00183	-0.18	-2.61	0.0234	0.0408
CAND1	ILMN_1744647	12	1	0.21	4.97	0.000282	0.000804	0.16	3.26	0.0072	0.0183
CAPN1	ILMN_1705261	11		-0.38	-8.81	9.56e-07	1.09e-05	-0.3	-3.03	0.011	0.0243
CARD14	ILMN_1773347	17		-0.24	-5.16	0.000202	0.00061	-0.16	-3.69	0.00334	0.0109
CARD9	ILMN_1712532	9	1	-0.73	-10.98	8e-08	1.79e-06	-0.55	-5.02	0.000347	0.00262
CARHSP1	ILMN_1809477	16		-0.45	-8.36	1.69e-06	1.65e-05	-0.34	-4.83	0.000471	0.00315
CART1	ILMN_1724540	12		-0.28	-7.35	6.6e-06	4.52e-05	-0.26	-3.71	0.00321	0.0107
CASP1	ILMN_2326509	11		-0.18	-3.73	0.00266	0.00474	-0.19	-2.94	0.0129	0.0271
CASP2	ILMN_2410540	7	1	0.54	9.87	2.7e-07	4.4e-06	0.39	3.12	0.00936	0.0217
CASP4	ILMN_1678454	11		-0.25	-4.92	0.000305	0.000857	-0.19	-3.14	0.0089	0.0211
CAT	ILMN_1651705	11		-0.27	-4.22	0.00107	0.00233	-0.3	-5.88	9.03e-05	0.00127
CATSPER1	ILMN_1789394	11		-0.36	-5.9	5.89e-05	0.000239	-0.38	-4.97	0.000375	0.00273
CBFB	ILMN_1766408	16	1	-0.19	-4.23	0.00104	0.00227	-0.24	-3.93	0.0022	0.00831
CBS	ILMN_1804735	21		-0.34	-5.82	6.71e-05	0.000262	-0.31	-4.97	0.000375	0.00273
CBWD3	ILMN_3248676	9	1	0.24	3.96	0.00172	0.00338	0.26	3.4	0.00562	0.0154
CCDC115	ILMN_1730347	2		-0.18	-3.91	0.0019	0.00365	-0.16	-2.47	0.0301	0.0483
CCDC117	ILMN_1809889	22	1	0.45	6.72	1.66e-05	9.18e-05	0.45	7.29	1.25e-05	0.000512
CCDC12	ILMN_1725071	3		0.23	5.83	6.57e-05	0.000259	0.16	2.59	0.0244	0.0418
CCDC128	ILMN_1667356	2		-0.2	-4.08	0.00138	0.00283	-0.13	-2.91	0.0137	0.0281
CCDC28A	ILMN_1798659	6		-0.34	-6.66	1.82e-05	9.76e-05	-0.17	-2.9	0.014	0.0286
CCDC58	ILMN_1686920	3		0.41	9.48	4.24e-07	6.18e-06	0.32	6.61	3.15e-05	0.000768
CCDC6	ILMN_1745904	10	1	-0.22	-4.05	0.00146	0.00296	-0.2	-3.56	0.00422	0.0127
CCDC72	ILMN_1707783	3		0.24	4.88	0.000327	0.000907	0.26	3.35	0.00618	0.0164
CCDC76	ILMN_1659786	1		0.29	5.17	0.000197	0.000599	0.21	3.61	0.00382	0.012
CCDC85A	ILMN_1669982	2	1	0.29	6.24	3.47e-05	0.00016	0.12	2.64	0.0221	0.0392
CCDC86	ILMN_1792681	11		0.48	8.12	2.31e-06	2.07e-05	0.24	2.5	0.0289	0.047
CCDC91	ILMN_1676523	12	1	-0.24	-5.74	7.66e-05	0.000292	-0.2	-2.57	0.0254	0.043
CCL14	ILMN_3192001			-0.89	-12.33	2.09e-08	6.9e-07	-0.65	-6.54	3.47e-05	0.000799
CCL3	ILMN_1671509	17		-0.22	-5.01	0.000261	0.000755	-0.2	-3.74	0.00307	0.0104
CCL3L1	ILMN_2218856	17		-0.47	-5.96	5.34e-05	0.00022	-0.37	-5.62	0.000135	0.0016
CCL3L1	ILMN_1773245	17		-0.55	-7.74	3.85e-06	3e-05	-0.37	-4.32	0.00111	0.00529
CCL4	ILMN_1674563	17		-0.75	-5.87	6.17e-05	0.000247	-0.7	-3.27	0.0071	0.0181
CCL4L1	ILMN_2100209	17		-0.34	-4.94	0.000293	0.000828	-0.34	-3.06	0.0104	0.0234
CCL4L2	ILMN_1677591	17		-0.87	-6.22	3.55e-05	0.000162	-0.72	-4.56	0.00073	0.00408
CCL4L2	ILMN_1716276	17		-0.32	-4.77	0.000398	0.00106	-0.31	-4.05	0.00178	0.00718
CCM2	ILMN_1784352	7	1	0.91	15.73	1.16e-09	1.04e-07	0.79	7.91	5.67e-06	0.000433
CCM2	ILMN_1692271	7	1	0.28	5.84	6.52e-05	0.000257	0.25	3.36	0.00607	0.0162
CCNA1	ILMN_2157099	13		-0.33	-8.06	2.51e-06	2.21e-05	-0.35	-6.32	4.73e-05	0.000918
CCNA2	ILMN_1786125	4	1	0.24	3.85	0.00214	0.00401	0.24	3.64	0.00367	0.0116
CCNB2	ILMN_1801939	15		-0.43	-6.11	4.26e-05	0.000186	-0.32	-4.73	0.000555	0.00346
CCND1	ILMN_1688480	11		0.36	5.78	7.16e-05	0.000277	0.19	3.73	0.0031	0.0105
CCNDBP1	ILMN_1702247	15	1	-0.5	-8.23	2.01e-06	1.88e-05	-0.33	-4.91	0.000411	0.00289
CCNE1	ILMN_2384785	19		0.43	11.21	6.31e-08	1.52e-06	0.42	9.51	8.86e-07	0.000321
CCNE1	ILMN_1795852	19		0.25	4.48	0.000671	0.0016	0.3	6.3	4.87e-05	0.000925
CCNE1	ILMN_2374425	19		0.36	7.86	3.27e-06	2.64e-05	0.36	5.16	0.000274	0.00233
CCNE2	ILMN_2412384	8		0.77	19.79	7.08e-11	1.67e-08	0.54	5.28	0.000228	0.0021
CCNF	ILMN_1773119	16		0.43	7.51	5.31e-06	3.84e-05	0.48	7.11	1.58e-05	0.000558
CCPG1	ILMN_1794190	15	1	-0.56	-8.02	2.64e-06	2.29e-05	-0.57	-8.36	3.26e-06	0.000356
CCRL2	ILMN_3190833	3		-1.11	-11.9	3.17e-08	9.06e-07	-0.93	-6.55	3.42e-05	0.000799
CD109	ILMN_1680364	6	1	-0.33	-8.05	2.53e-06	2.21e-05	-0.24	-5.46	0.000172	0.0018
CD14	ILMN_1740015	5		-0.46	-8.14	2.26e-06	2.05e-05	-0.36	-7.83	6.23e-06	0.000433
CD14	ILMN_2396444	5		-0.99	-8.99	7.67e-07	9.25e-06	-0.71	-4.14	0.00152	0.00644
CD163L1	ILMN_3242540	12		-0.19	-5.2	0.000189	0.00058	-0.26	-3.5	0.00471	0.0137
CD1D	ILMN_1719433	1		-0.88	-12.13	2.54e-08	7.92e-07	-0.72	-4.69	0.000595	0.00358
CD209	ILMN_1676372	19		-0.22	-4.4	0.000773	0.00179	-0.19	-3.71	0.00322	0.0107
CD244	ILMN_1702534	1	1	-0.5	-9.78	3.02e-07	4.79e-06	-0.29	-4.67	0.000614	0.00366
CD300A	ILMN_1693552	17		-0.97	-20.19	5.54e-11	1.36e-08	-0.72	-6.23	5.41e-05	0.000982
CD300C	ILMN_1701906	17		-0.51	-11.96	2.99e-08	8.82e-07	-0.29	-5.04	0.000332	0.00258
CD300LF	ILMN_2112357	17	1	-0.59	-10.96	8.23e-08	1.83e-06	-0.41	-5.06	0.000324	0.00254
CD33	ILMN_1747622	19		-0.48	-8.34	1.74e-06	1.68e-05	-0.47	-6.76	2.55e-05	0.000713
CD36	ILMN_1784863	7		-0.42	-6.56	2.1e-05	0.000109	-0.31	-6.39	4.26e-05	0.000871
CD36	ILMN_1796094	7		-0.51	-5.88	6.07e-05	0.000244	-0.41	-4.31	0.00113	0.00535
CD37	ILMN_2375825	19	1	-0.22	-4.79	0.000382	0.00102	-0.19	-2.73	0.019	0.0353
CD4	ILMN_1727284	12		-0.2	-4.68	0.000466	0.0012	-0.23	-3.9	0.00228	0.00852
CD40	ILMN_1779257	20		0.45	7.79	3.6e-06	2.84e-05	0.37	5.41	0.000184	0.00186
CD44	ILMN_1803429	11	1	0.51	9.4	4.69e-07	6.6e-06	0.32	7.39	1.09e-05	0.000497
CD44	ILMN_2348788	11	1	0.75	14.86	2.28e-09	1.65e-07	0.44	5.65	0.000127	0.00157
CD52	ILMN_2208903	1		-0.65	-9.84	2.79e-07	4.51e-06	-0.47	-6.7	2.78e-05	0.000742
CD53	ILMN_1662843	1	1	-0.26	-3.95	0.00175	0.00343	-0.29	-5.43	0.000179	0.00184
CD53	ILMN_2413808	1	1	-0.36	-5.86	6.28e-05	0.000249	-0.24	-3.48	0.0049	0.014
CD58	ILMN_2147517	1		0.28	5.77	7.27e-05	0.00028	0.14	2.92	0.0134	0.0278
CD6	ILMN_1746565	11		-0.22	-5.24	0.000176	0.000547	-0.15	-2.98	0.012	0.0258
CD68	ILMN_2359907	17	1	-0.31	-5.77	7.35e-05	0.000283	-0.36	-5.5	0.000162	0.00173
CD68	ILMN_1714861	17		-0.36	-5.51	0.000112	0.000389	-0.31	-3.31	0.00659	0.0171
CD70	ILMN_1760247	19		0.5	9.75	3.09e-07	4.88e-06	0.51	5.37	0.000197	0.00193
CD74	ILMN_2379644	5		-0.32	-4.43	0.00073	0.00171	-0.23	-3.2	0.00804	0.0197
CD80	ILMN_1716736	3		0.55	6.91	1.25e-05	7.35e-05	0.54	6.75	2.56e-05	0.000713
CD82	ILMN_1662973	11		0.45	8.98	7.8e-07	9.32e-06	0.27	3.97	0.00202	0.00786
CD82	ILMN_2392274	11		0.4	7.88	3.21e-06	2.61e-05	0.16	2.63	0.0226	0.0398
CD84	ILMN_1698367	1	1	-0.24	-4.79	0.000386	0.00103	-0.14	-2.61	0.0235	0.0408
CD86	ILMN_1782560	3	1	-0.19	-4.43	0.000733	0.00172	-0.23	-3.4	0.00559	0.0154
CD9	ILMN_1695423	12		-0.34	-6.96	1.17e-05	7.02e-05	-0.36	-5.09	0.000307	0.00245
CD93	ILMN_1704730	20	1	-0.95	-12.77	1.39e-08	5.1e-07	-0.71	-6.82	2.35e-05	0.000687
CD97	ILMN_1673363	19		0.67	7.35	6.61e-06	4.52e-05	0.36	3.75	0.00302	0.0103
CD99	ILMN_2056032	Y		0.3	4.65	0.000489	0.00125	0.2	3.3	0.00676	0.0175
CD99L2	ILMN_2388142	X	1	-0.58	-11.95	3.03e-08	8.88e-07	-0.45	-4.4	0.000962	0.00484
CD99L2	ILMN_1700681	X	1	-0.32	-7.39	6.26e-06	4.35e-05	-0.2	-2.76	0.0179	0.0339
CDAN1	ILMN_2401906	15	1	0.25	4.24	0.00102	0.00224	0.24	2.82	0.0161	0.0318
CDC14A	ILMN_1774930	1	1	0.2	4.37	0.000807	0.00185	0.2	3.4	0.00558	0.0154
CDC25A	ILMN_1711005	3		0.47	9.35	4.96e-07	6.88e-06	0.29	5.93	8.35e-05	0.00123
CDC25C	ILMN_1725260	5	1	-0.26	-6.25	3.37e-05	0.000157	-0.19	-3.49	0.00476	0.0138
CDC26	ILMN_2210837	9	1	0.19	3.84	0.00214	0.00401	0.14	2.8	0.0167	0.0325
CDC40	ILMN_1737651	6		-0.26	-5.54	0.000107	0.000376	-0.21	-4.72	0.000566	0.00348
CDC42	ILMN_1738424	1		-0.35	-5.24	0.000177	0.000551	-0.39	-3.59	0.00396	0.0122
CDC42EP3	ILMN_1736327	2	1	-0.25	-5.39	0.000138	0.000456	-0.17	-2.96	0.0124	0.0262
CDC7	ILMN_1741801	1	1	0.39	8	2.71e-06	2.33e-05	0.26	4.23	0.00128	0.00579
CDCA4	ILMN_1753183	14		0.32	6.59	2.02e-05	0.000106	0.25	3.97	0.00202	0.00787
CDCA4	ILMN_1684045	14		0.24	4.64	0.000504	0.00128	0.19	2.98	0.012	0.0258
CDCA5	ILMN_1683450	11	1	0.7	11.35	5.5e-08	1.36e-06	0.66	7.65	7.8e-06	0.000448
CDGAP	ILMN_1752914	3	1	0.31	7	1.1e-05	6.72e-05	0.25	5.33	0.000211	0.00201
CDH2	ILMN_1779228	18	1	0.28	5.69	8.3e-05	0.000311	0.27	5.42	0.000181	0.00185
CDIPT	ILMN_1770425	16		-0.3	-5.47	0.000119	0.00041	-0.17	-3.38	0.00579	0.0157
CDK2AP1	ILMN_3245559	12	1	-0.22	-5.14	0.000209	0.000628	-0.21	-3.18	0.00835	0.0202
CDK6	ILMN_1802615	7	1	0.22	3.71	0.00276	0.00487	0.26	3.04	0.0107	0.0238
CDKN1B	ILMN_1722811	12	1	0.25	5.99	5.09e-05	0.000213	0.29	6.16	5.98e-05	0.00104
CDKN1B	ILMN_2196347	12	1	0.33	6.59	2.01e-05	0.000106	0.34	6.02	7.29e-05	0.00116
CDT1	ILMN_1651237	16		0.42	10.58	1.23e-07	2.44e-06	0.37	6.22	5.49e-05	0.000987
CEBPD	ILMN_1782050	8		0.54	9.2	5.92e-07	7.77e-06	0.39	4.26	0.00124	0.00565
CECR1	ILMN_1751851	22		-0.53	-10.54	1.28e-07	2.52e-06	-0.49	-5.82	9.83e-05	0.00133
CENPB	ILMN_1664028	20	1	0.18	4.33	0.000868	0.00196	0.16	3.32	0.00651	0.017
CENPE	ILMN_1716279	4		-0.46	-8.6	1.25e-06	1.32e-05	-0.34	-4.95	0.000385	0.00278
CENPE	ILMN_2225718	4		-0.25	-5.51	0.000112	0.000389	-0.13	-2.58	0.0248	0.0422
CENPL	ILMN_1742779	1	1	0.22	4	0.00159	0.00318	0.2	3.51	0.00462	0.0135
CEP135	ILMN_1693766	4		0.22	5.37	0.000142	0.000466	0.21	3.54	0.00435	0.013
CEP27	ILMN_1738482	15	1	0.24	4.62	0.000515	0.0013	0.23	3.15	0.00889	0.021
CEP350	ILMN_1742400	1	1	0.65	10.04	2.24e-07	3.86e-06	0.41	4.56	0.00073	0.00408
CERK	ILMN_2388975	22		-0.23	-5.83	6.67e-05	0.000261	-0.24	-3.49	0.00479	0.0138
CERK	ILMN_1767475	22		-0.23	-5.55	0.000104	0.000371	-0.2	-2.77	0.0178	0.0337
CES1	ILMN_1675386	16		0.28	6.77	1.54e-05	8.66e-05	0.17	2.91	0.0138	0.0283
CFC1B	ILMN_1781980	2		-0.27	-4.47	0.000684	0.00163	-0.18	-2.55	0.0263	0.0441
CFD	ILMN_1777190	19	1	-0.49	-11.56	4.42e-08	1.16e-06	-0.4	-6.23	5.34e-05	0.000977
CFP	ILMN_1658121	X		-0.24	-4.09	0.00136	0.0028	-0.25	-4.21	0.00134	0.00599
CGGBP1	ILMN_1752631	3	1	0.27	6.15	3.96e-05	0.000177	0.22	4.63	0.000655	0.0038
CGN	ILMN_1746801	1		1.17	21.74	2.24e-11	8.07e-09	0.88	9.89	5.92e-07	0.000268
CHCHD10	ILMN_1740170	22	1	-0.28	-6.06	4.59e-05	0.000198	-0.26	-4.01	0.00191	0.00755
CHCHD4	ILMN_1813938	3		0.51	11.93	3.08e-08	8.92e-07	0.48	7.87	5.95e-06	0.000433
CHCHD9	ILMN_1677237	9		0.24	5.59	9.83e-05	0.000354	0.18	2.66	0.0215	0.0384
CHD1	ILMN_1654583	5	1	0.35	5.46	0.000121	0.000415	0.28	4.51	0.000804	0.00433
CHES1	ILMN_2106902	14	1	-0.29	-4.35	0.000843	0.00191	-0.34	-5.87	9.11e-05	0.00127
CHKB	ILMN_2331205	22		-0.16	-3.75	0.00256	0.00461	-0.15	-2.8	0.0167	0.0325
CHORDC1	ILMN_1776337	11		0.21	3.93	0.00184	0.00357	0.27	4.97	0.000373	0.00272
CHP	ILMN_1779401	15		-0.32	-4.61	0.000527	0.00132	-0.31	-4.32	0.00111	0.0053
CHST13	ILMN_1734707	3		-0.38	-7.44	5.84e-06	4.12e-05	-0.28	-4.34	0.00108	0.00519
CHST15	ILMN_1670926	10	1	0.31	4.22	0.00107	0.00232	0.27	3.53	0.00444	0.0132
CHSY1	ILMN_1791576	15	1	-0.47	-4.61	0.00053	0.00133	-0.4	-4.08	0.00167	0.00688
CHURC1	ILMN_1798177	14	1	-0.26	-5.94	5.57e-05	0.000228	-0.31	-4.41	0.000956	0.00482
CIDEB	ILMN_1668910	14	1	-0.23	-3.81	0.0023	0.00422	-0.2	-4.15	0.00147	0.00631
CIRBP	ILMN_1674661	19	1	-0.28	-3.69	0.00283	0.00494	-0.24	-3.61	0.00383	0.012
CIRH1A	ILMN_1796235	16	1	0.22	4.76	0.000407	0.00108	0.17	3.61	0.00383	0.012
CITED2	ILMN_1663092	6	1	-0.25	-4.05	0.00146	0.00296	-0.3	-3.39	0.00573	0.0156
CKAP5	ILMN_1748770	11	1	-0.23	-4.06	0.00142	0.0029	-0.15	-2.6	0.0239	0.0412
CKLF	ILMN_1712389	16		-0.62	-12.57	1.67e-08	5.87e-07	-0.56	-5.53	0.000153	0.0017
CKLF	ILMN_2414027	16		-0.59	-11.75	3.68e-08	1e-06	-0.62	-4.95	0.000384	0.00278
CLCF1	ILMN_1661197	11		-0.6	-10.34	1.6e-07	3.02e-06	-0.53	-7.67	7.67e-06	0.000448
CLCN3	ILMN_1660837	4	1	-0.27	-6.3	3.13e-05	0.000148	-0.18	-3.63	0.00374	0.0118
CLCN7	ILMN_1694731	16		-0.72	-15.8	1.1e-09	1.03e-07	-0.47	-4.86	0.000444	0.00302
CLDN1	ILMN_1724686	3		-0.66	-13.67	6.21e-09	3.09e-07	-0.47	-9.2	1.24e-06	0.000323
CLDN23	ILMN_1725338	8		-0.38	-7.41	6.13e-06	4.3e-05	-0.25	-3.5	0.00471	0.0137
CLEC12A	ILMN_2292178	12		-0.34	-6.78	1.51e-05	8.54e-05	-0.21	-4.81	0.000483	0.0032
CLEC12A	ILMN_1663142	12		-0.39	-8.15	2.23e-06	2.03e-05	-0.3	-4.48	0.000837	0.00444
CLIC6	ILMN_1699665	21		0.31	7.49	5.42e-06	3.9e-05	0.21	3.53	0.0044	0.0131
CLINT1	ILMN_1745076	5	1	0.57	10.2	1.87e-07	3.37e-06	0.53	5.76	0.000109	0.00141
CLIP1	ILMN_2404085	12	1	-0.49	-8.43	1.55e-06	1.57e-05	-0.3	-4.04	0.0018	0.00723
CLIP2	ILMN_2352190	7		0.42	7.52	5.21e-06	3.78e-05	0.26	5.24	0.000242	0.00215
CLK2	ILMN_1787109		1	0.35	9.02	7.43e-07	9.09e-06	0.28	4.99	0.000363	0.00269
CLK2	ILMN_2362911	1	1	0.27	3.88	0.002	0.0038	0.19	3.09	0.00976	0.0224
CLN3	ILMN_2394381	16		-0.22	-3.79	0.00236	0.00432	-0.14	-2.77	0.0176	0.0335
CLN5	ILMN_1778203	13		-0.32	-6.18	3.81e-05	0.000172	-0.25	-4.63	0.000651	0.00379
CLPX	ILMN_1709894	15	1	0.41	10.59	1.22e-07	2.43e-06	0.34	5.69	0.00012	0.00151
CLSTN1	ILMN_2415179	1	1	-0.47	-7.86	3.27e-06	2.64e-05	-0.44	-6.04	7.07e-05	0.00114
CLTA	ILMN_1695420	9	1	-0.18	-3.71	0.00274	0.00484	-0.19	-2.9	0.0139	0.0285
CMIP	ILMN_1738075	16	1	-0.45	-6.24	3.45e-05	0.000159	-0.36	-4.52	0.000785	0.00426
CMTM3	ILMN_1705442	16		-0.51	-9.2	5.96e-07	7.78e-06	-0.41	-5.44	0.000177	0.00183
CMTM3	ILMN_2370208	16		-0.31	-6.65	1.86e-05	9.93e-05	-0.25	-4.34	0.00106	0.00515
CMTM4	ILMN_1815319	16	1	-0.39	-6.27	3.28e-05	0.000153	-0.22	-3.98	0.002	0.00782
CMTM7	ILMN_2403247	3		-0.4	-9.34	5.01e-07	6.93e-06	-0.38	-7.37	1.12e-05	0.000497
CMTM7	ILMN_1698934	3		-0.69	-12.91	1.22e-08	4.6e-07	-0.51	-5.61	0.000135	0.0016
CNIH	ILMN_2330112	14		-0.32	-5.27	0.000167	0.000528	-0.18	-3.55	0.00425	0.0128
CNO	ILMN_1685095	4		0.39	6.42	2.62e-05	0.00013	0.24	3.67	0.00345	0.0111
CNOT2	ILMN_1772651	12		0.2	4.19	0.00113	0.00242	0.27	6.54	3.45e-05	0.000799
CNOT4	ILMN_1772677	7	1	0.37	6.18	3.82e-05	0.000172	0.33	5.79	0.000103	0.00137
CNOT8	ILMN_2174612	5	1	0.37	6.04	4.75e-05	0.000203	0.34	4.7	0.000585	0.00355
CNPY3	ILMN_1812967	6		-0.34	-6.37	2.85e-05	0.000137	-0.23	-3.44	0.00518	0.0146
CNRIP1	ILMN_3232894	2	1	-0.58	-11.72	3.78e-08	1.01e-06	-0.4	-5.51	0.000158	0.00171
COG3	ILMN_1776154	13	1	0.3	5.3	0.000159	0.000507	0.17	2.78	0.0172	0.0331
COG5	ILMN_2399877	7	1	-0.36	-5.55	0.000105	0.000372	-0.24	-3.69	0.00332	0.0109
COG6	ILMN_1779530	13		-0.3	-7.48	5.54e-06	3.96e-05	-0.23	-3.4	0.00561	0.0154
COL15A1	ILMN_1768940	9	1	-0.25	-4.66	0.00048	0.00123	-0.21	-4.04	0.00181	0.00727
COL5A2	ILMN_1729117	2	1	0.26	5.4	0.000134	0.000449	0.24	3.95	0.0021	0.00806
COL6A1	ILMN_1732151	21		-0.25	-4.39	0.000783	0.00181	-0.17	-2.86	0.0151	0.0302
COL8A2	ILMN_2102330	1	1	-0.23	-4.46	0.000685	0.00163	-0.19	-3.21	0.00795	0.0196
COL9A2	ILMN_1685122	1	1	-0.51	-6.87	1.33e-05	7.78e-05	-0.46	-5.45	0.000173	0.0018
COLEC12	ILMN_1689088	18	1	-0.4	-9.34	5.01e-07	6.93e-06	-0.23	-3.82	0.00264	0.00938
COMMD7	ILMN_1810334	20		-0.33	-6.77	1.53e-05	8.65e-05	-0.24	-3.54	0.00436	0.013
COPB1	ILMN_1699112	11		-0.2	-4.76	0.000404	0.00107	-0.2	-3.31	0.00655	0.0171
COPE	ILMN_2339627	19		0.25	4.87	0.000332	0.000916	0.29	3.88	0.00238	0.0088
COPG2	ILMN_1809496	7		-0.19	-4.32	0.000884	0.00198	-0.18	-3.89	0.00233	0.00863
COPS3	ILMN_1770732	17		0.24	4.97	0.000281	0.000801	0.17	3.35	0.00614	0.0163
COPS4	ILMN_1726755	4	1	0.16	4.16	0.00119	0.00251	0.23	3.4	0.00559	0.0154
COPS7A	ILMN_1758412	12	1	-0.29	-4.8	0.000379	0.00102	-0.24	-3.78	0.00285	0.00988
CORO1A	ILMN_1713749	16		-0.32	-5.36	0.000143	0.000467	-0.39	-5.02	0.000343	0.00261
CORO1B	ILMN_1653708	11		-0.67	-10.62	1.18e-07	2.35e-06	-0.39	-4.49	0.000835	0.00444
CORO1B	ILMN_2377019	11		-0.24	-5.01	0.000263	0.000759	-0.25	-3.53	0.00447	0.0132
CORO1C	ILMN_1745954	12	1	-0.38	-8.67	1.14e-06	1.23e-05	-0.26	-3.14	0.00902	0.0212
CORO2A	ILMN_1813746	9	1	-0.66	-10.38	1.53e-07	2.93e-06	-0.58	-7.36	1.14e-05	0.000505
COX10	ILMN_1670901	17	1	0.41	9.74	3.13e-07	4.91e-06	0.37	5.32	0.000212	0.00202
COX17	ILMN_2187718	3		0.36	8.31	1.82e-06	1.74e-05	0.27	4.72	0.000559	0.00347
COX19	ILMN_1656656	7		0.24	5.18	0.000194	0.000592	0.22	2.9	0.0138	0.0283
CP110	ILMN_1773200	16	1	0.29	5.74	7.61e-05	0.000291	0.16	2.74	0.0185	0.0347
CPNE1	ILMN_1670841	20		-0.25	-6.51	2.28e-05	0.000116	-0.23	-3.26	0.00727	0.0184
CPNE3	ILMN_1773576	8	1	-0.49	-11.76	3.65e-08	1e-06	-0.5	-6.74	2.6e-05	0.000716
CPNE8	ILMN_2169761	12	1	0.54	9.63	3.56e-07	5.44e-06	0.48	9.34	1.07e-06	0.000323
CPNE8	ILMN_1722294	12	1	0.55	13.42	7.7e-09	3.53e-07	0.5	6.87	2.18e-05	0.000665
CPSF3	ILMN_2087528	2		-0.24	-5.27	0.000166	0.000526	-0.19	-2.55	0.0261	0.0438
CPSF4	ILMN_1660426	7		0.25	5.71	8.05e-05	0.000303	0.18	2.92	0.0134	0.0278
CPT1A	ILMN_1696316	11		-0.23	-5.45	0.000123	0.000421	-0.15	-2.99	0.0117	0.0253
CRAMP1L	ILMN_1660551	16	1	0.16	3.75	0.00255	0.00459	0.19	3.19	0.0082	0.02
CREB1	ILMN_2334243	2	1	0.31	4.7	0.000446	0.00116	0.2	2.52	0.0276	0.0455
CREB3L2	ILMN_1751097	7	1	-0.35	-6.16	3.93e-05	0.000176	-0.32	-7.48	9.69e-06	0.000478
CREB5	ILMN_1731714	7	1	0.51	11.11	7.03e-08	1.64e-06	0.34	5.64	0.00013	0.00158
CREB5	ILMN_1728677	7	1	0.22	5.11	0.00022	0.000656	0.13	2.53	0.027	0.0448
CREBZF	ILMN_1784847	11	1	0.41	7.99	2.78e-06	2.37e-05	0.36	4.8	0.000493	0.00323
CREG1	ILMN_1680624	1		-0.56	-10.37	1.55e-07	2.97e-06	-0.6	-10.78	2.41e-07	0.000185
CRIM1	ILMN_2146418	2	1	0.43	7.23	7.89e-06	5.21e-05	0.34	4.86	0.000448	0.00304
CRIP1	ILMN_1656920	14		-0.45	-6.24	3.46e-05	0.000159	-0.42	-4.39	0.000976	0.00489
CRIPT	ILMN_1813256	2		-0.34	-8.95	8.06e-07	9.58e-06	-0.25	-4.82	0.000477	0.00317
CRKL	ILMN_1690122	22	1	0.53	11.81	3.47e-08	9.75e-07	0.47	6.2	5.62e-05	0.00101
CRLF3	ILMN_2155228	17	1	-0.27	-5.54	0.000106	0.000376	-0.25	-4.36	0.00104	0.0051
CROP	ILMN_2299072	17	1	0.22	4.19	0.00113	0.00241	0.34	7.53	9.17e-06	0.000477
CRTAP	ILMN_1665235	3		-0.27	-5.48	0.000118	0.000407	-0.18	-2.58	0.0248	0.0422
CRYZL1	ILMN_1762115	21	1	-0.21	-5.32	0.000155	0.000496	-0.25	-4.88	0.000436	0.003
CSDA	ILMN_1782788	12		0.27	5.55	0.000105	0.000372	0.18	3.72	0.00318	0.0106
CSF1R	ILMN_1686623	5	1	-1.25	-21.05	3.32e-11	1.08e-08	-0.97	-6.74	2.62e-05	0.000718
CSK	ILMN_1754121	15		-0.51	-7.84	3.35e-06	2.68e-05	-0.41	-6.96	1.93e-05	0.000611
CSNK1E	ILMN_2415235	22	1	0.37	6.8	1.48e-05	8.44e-05	0.39	3.85	0.00251	0.00909
CSNK1G1	ILMN_1704713	15	1	0.44	9.42	4.57e-07	6.44e-06	0.27	4.39	0.000988	0.00493
CSNK1G3	ILMN_2332267	5	1	-0.23	-3.79	0.00236	0.00431	-0.23	-4.13	0.00154	0.00651
CSNK2A1	ILMN_2386354	20	1	0.2	4.06	0.00142	0.0029	0.19	3.52	0.00454	0.0134
CSPP1	ILMN_2393994	8	1	0.42	9.64	3.55e-07	5.44e-06	0.31	6.7	2.75e-05	0.000736
CSRP1	ILMN_1811921	1	1	-0.34	-6.34	2.98e-05	0.000142	-0.31	-4.7	0.000581	0.00353
CST3	ILMN_1800354	20		-0.4	-5.08	0.00023	0.00068	-0.33	-6.51	3.63e-05	0.000813
CSTF3	ILMN_1808779	11	1	0.76	13.55	6.85e-09	3.29e-07	0.63	7.9	5.72e-06	0.000433
CTDP1	ILMN_2407589	18		0.23	4.5	0.000646	0.00156	0.21	4.49	0.000829	0.00443
CTNNA1	ILMN_2230902	5	1	-0.31	-6.29	3.22e-05	0.000151	-0.14	-2.87	0.0146	0.0296
CTPS	ILMN_1783285	1		0.48	9.28	5.36e-07	7.22e-06	0.25	3.54	0.00436	0.013
CTPS2	ILMN_2392352	X	1	-0.16	-3.99	0.00162	0.00323	-0.14	-2.73	0.0188	0.035
CTSA	ILMN_1719286	20		-0.37	-7.52	5.22e-06	3.79e-05	-0.31	-5.27	0.00023	0.0021
CTSB	ILMN_1696360	8	1	-0.82	-12.76	1.4e-08	5.11e-07	-0.57	-6.78	2.46e-05	0.000704
CTSB	ILMN_2359742	8	1	-0.62	-7.82	3.49e-06	2.77e-05	-0.4	-5.62	0.000133	0.00159
CTSC	ILMN_2242463	11	1	-0.27	-4.3	0.000918	0.00205	-0.27	-4.24	0.00127	0.00573
CTSC	ILMN_1696347	11	1	-0.29	-5.39	0.000137	0.000455	-0.18	-2.6	0.0242	0.0415
CTSD	ILMN_1674038	11		-0.83	-13.48	7.33e-09	3.44e-07	-0.84	-5.71	0.000117	0.00149
CTSG	ILMN_1680424	14		-0.46	-7.84	3.4e-06	2.71e-05	-0.45	-3.94	0.00215	0.00818
CTSH	ILMN_2390853	15		-0.56	-6.75	1.59e-05	8.92e-05	-0.33	-4.41	0.00095	0.0048
CTSL1	ILMN_2374036	9		-0.72	-10.45	1.42e-07	2.77e-06	-0.51	-5.01	0.000351	0.00263
CTSL1	ILMN_1812995	9		-0.64	-12.52	1.75e-08	5.96e-07	-0.53	-4.73	0.00055	0.00345
CTSL2	ILMN_1748352	9		-0.21	-4.57	0.000571	0.00141	-0.13	-2.77	0.0177	0.0336
CTSO	ILMN_1769633	4		-0.33	-4.93	0.000299	0.000842	-0.27	-3.59	0.00395	0.0122
CTSZ	ILMN_1666269	20		-0.36	-6.98	1.12e-05	6.82e-05	-0.4	-4.88	0.000434	0.003
CUEDC1	ILMN_1676665	17		-0.52	-10.01	2.32e-07	3.96e-06	-0.36	-3.49	0.00476	0.0138
CUGBP1	ILMN_2382083	11		0.28	5.57	0.000101	0.000361	0.21	3.73	0.00311	0.0105
CUGBP1	ILMN_1686516	11		0.27	4.66	0.000485	0.00124	0.17	3.65	0.00361	0.0115
CUL1	ILMN_1749629	7		0.47	9.6	3.68e-07	5.56e-06	0.36	6.71	2.71e-05	0.000736
CUTL1	ILMN_2278636	7	1	-0.28	-6.43	2.57e-05	0.000128	-0.23	-3.22	0.00772	0.0191
CWC15	ILMN_1713482	11		0.23	4.33	0.00087	0.00196	0.32	6.12	6.28e-05	0.00107
CWF19L2	ILMN_1668498	11	1	-0.23	-4.88	0.000329	0.000911	-0.13	-2.83	0.0157	0.0313
CXCL2	ILMN_1682636	4	1	-0.38	-5.92	5.76e-05	0.000234	-0.27	-3.22	0.00782	0.0193
CXCL6	ILMN_1779234	4		1.54	23.77	7.45e-12	4.37e-09	1.2	11.6	1.11e-07	0.00017
CXCL6	ILMN_2161577	4		1.15	17.18	3.97e-10	5.61e-08	1.05	11.08	1.81e-07	0.000185
CXCR7	ILMN_1798360	2	1	0.65	8.47	1.47e-06	1.5e-05	0.49	7.73	7.1e-06	0.000448
CXCR7	ILMN_2371458		1	0.52	8.04	2.59e-06	2.26e-05	0.33	4.17	0.00142	0.00621
CXORF40A	ILMN_2064655	X		0.5	13.08	1.04e-08	4.17e-07	0.46	5.89	8.84e-05	0.00126
CXORF40B	ILMN_2143261	X		0.46	8.35	1.73e-06	1.68e-05	0.41	5.31	0.000218	0.00206
CXXC5	ILMN_3307729	5		0.8	16.97	4.63e-10	5.99e-08	0.63	7.23	1.35e-05	0.000533
CXXC5	ILMN_1745256	5		0.83	17.92	2.38e-10	4.08e-08	0.53	6.34	4.62e-05	0.000904
CYB5D1	ILMN_1670925	17	1	-0.35	-7.92	3.03e-06	2.52e-05	-0.3	-5.25	0.00024	0.00214
CYBB	ILMN_1682312	X		-0.35	-6.65	1.84e-05	9.84e-05	-0.3	-3.68	0.00338	0.011
CYFIP1	ILMN_2355462	15	1	-0.16	-3.71	0.00276	0.00487	-0.19	-4.56	0.000733	0.00409
CYLN2	ILMN_1811682	7		0.38	6.06	4.6e-05	0.000198	0.23	4.6	0.000689	0.00394
CYP1B1	ILMN_1693338	2	1	-0.97	-11.96	3e-08	8.82e-07	-0.68	-4.6	0.000688	0.00394
CYP2S1	ILMN_1705403	19		-0.37	-5.96	5.38e-05	0.000222	-0.3	-3.94	0.00214	0.00815
CYP4V2	ILMN_2054607	4		-0.32	-5.54	0.000107	0.000377	-0.28	-4.92	0.000408	0.00288
CYP7B1	ILMN_1701661	8	1	0.15	3.77	0.00246	0.00445	0.14	3.25	0.00733	0.0185
CYSLTR1	ILMN_1733276	X	1	-0.43	-10.21	1.85e-07	3.35e-06	-0.4	-5	0.000357	0.00266
CYTIP	ILMN_3235928	2		0.21	3.73	0.00263	0.00471	0.17	2.5	0.0287	0.0467
CYTSA	ILMN_1779185	22	1	0.57	10.9	8.71e-08	1.89e-06	0.44	5.41	0.000185	0.00187
DAB2	ILMN_2128428	5	1	-0.54	-11	7.87e-08	1.76e-06	-0.38	-5.53	0.000154	0.00171
DAB2	ILMN_1764228	5	1	-0.45	-10.64	1.16e-07	2.32e-06	-0.22	-2.55	0.0263	0.044
DAD1	ILMN_1731619	14	1	0.27	6.34	2.94e-05	0.000141	0.17	2.68	0.0207	0.0373
DAPK1	ILMN_1708340	9	1	-0.19	-4.06	0.00142	0.0029	-0.18	-3.49	0.00474	0.0137
DAXX	ILMN_1708077	6		0.26	6.12	4.16e-05	0.000183	0.23	4.17	0.00144	0.00625
DBN1	ILMN_1769926	5		-0.26	-4.57	0.000572	0.00142	-0.19	-3.43	0.00527	0.0148
DBNDD2	ILMN_1730612	20	1	-0.33	-6.92	1.23e-05	7.28e-05	-0.25	-4.08	0.00168	0.0069
DBNL	ILMN_2376289	7		-0.24	-4.65	0.000494	0.00126	-0.23	-2.88	0.0144	0.0292
DCAF10	ILMN_3235917	9	1	0.22	5.2	0.000188	0.000577	0.2	3.29	0.00684	0.0176
DCAF7	ILMN_1682264	17	1	-0.2	-3.91	0.00189	0.00364	-0.25	-4.08	0.00168	0.00689
DCP1A	ILMN_1809285	3		0.28	6.07	4.49e-05	0.000194	0.21	3.39	0.00567	0.0155
DCP2	ILMN_1669905	5	1	-0.4	-8.07	2.47e-06	2.18e-05	-0.23	-3.78	0.00285	0.00989
DCTPP1	ILMN_3242459	16	1	0.43	9.49	4.22e-07	6.17e-06	0.35	6.46	3.88e-05	0.000838
DCTPP1	ILMN_1763129	16	1	0.43	10.13	2.02e-07	3.59e-06	0.33	3.91	0.00225	0.00844
DCUN1D1	ILMN_1810719	3	1	0.37	6.68	1.77e-05	9.59e-05	0.15	3.42	0.00542	0.015
DCUN1D3	ILMN_1665455	16		-0.2	-4.49	0.000653	0.00157	-0.17	-2.73	0.0188	0.035
DCUN1D5	ILMN_1726839	11		0.34	6.99	1.12e-05	6.81e-05	0.36	5.03	0.000338	0.00261
DCUN1D5	ILMN_2124352	11		0.24	4.7	0.00045	0.00117	0.2	3.77	0.0029	0.01
DDEF2	ILMN_1757237	2	1	0.65	14.06	4.45e-09	2.36e-07	0.41	7.62	8.15e-06	0.000448
DDIT4	ILMN_1661599	10		0.9	3.88	0.00202	0.00383	0.99	6.09	6.57e-05	0.00109
DDIT4L	ILMN_1696537	4		-0.42	-5.36	0.000144	0.00047	-0.24	-3.96	0.00207	0.00798
DDX24	ILMN_1700628	14	1	0.47	8.13	2.3e-06	2.07e-05	0.39	5.88	9.03e-05	0.00127
DDX31	ILMN_1781721	9	1	0.29	5.11	0.000219	0.000654	0.17	3.01	0.0114	0.0249
DDX42	ILMN_1695983	17	1	0.23	4.94	0.000294	0.000831	0.21	4	0.00194	0.00762
DDX47	ILMN_1747162	12	1	0.27	4.06	0.00142	0.0029	0.28	4.08	0.00168	0.0069
DDX47	ILMN_1814859	12	1	0.32	6.95	1.19e-05	7.1e-05	0.24	3.44	0.00517	0.0146
DDX5	ILMN_1805344	17	1	-0.22	-4.6	0.00054	0.00135	-0.27	-3.54	0.00438	0.013
DDX55	ILMN_1797425	12	1	0.44	7.08	9.79e-06	6.11e-05	0.43	6.4	4.22e-05	0.000871
DDX60L	ILMN_3243928	4		-0.37	-7.73	3.93e-06	3.05e-05	-0.28	-5.1	0.000304	0.00244
DEF6	ILMN_2145280	6		-0.68	-13.23	9.13e-09	3.83e-07	-0.44	-4.64	0.000639	0.00375
DEF8	ILMN_1767509	16		-0.32	-7.59	4.74e-06	3.51e-05	-0.33	-4.72	0.000567	0.00348
DEF8	ILMN_1656185	16		-0.18	-3.97	0.00169	0.00333	-0.13	-2.66	0.0214	0.0383
DEGS1	ILMN_1780058	1	1	0.26	4.12	0.00128	0.00268	0.27	4.92	0.000405	0.00287
DENND4A	ILMN_1759327	15	1	0.2	4.86	0.000341	0.000934	0.15	2.51	0.0281	0.046
DENND4B	ILMN_3245066	1	1	-0.35	-7.03	1.05e-05	6.45e-05	-0.27	-5.01	0.000349	0.00263
DEPDC1	ILMN_1802819	1		-0.25	-5.78	7.19e-05	0.000278	-0.22	-3.22	0.00781	0.0193
DERA	ILMN_1811551	12	1	-0.41	-8.22	2.05e-06	1.9e-05	-0.31	-4.21	0.00133	0.00595
DEXI	ILMN_1738866	16		0.37	7.13	9.07e-06	5.75e-05	0.44	5	0.000357	0.00266
DGAT1	ILMN_1704091	8		-0.25	-4.84	0.000355	0.000962	-0.15	-3.54	0.00435	0.013
DGCR6	ILMN_1791396	22	1	-0.31	-6.99	1.11e-05	6.74e-05	-0.25	-4.36	0.00103	0.00506
DGKA	ILMN_2319913	12		-0.16	-3.72	0.00268	0.00476	-0.2	-4.65	0.000638	0.00375
DGKQ	ILMN_1793017	4	1	-0.48	-9.23	5.7e-07	7.57e-06	-0.43	-5.26	0.000234	0.00212
DHPS	ILMN_2326997	19	1	-0.25	-5.3	0.000159	0.000508	-0.13	-2.54	0.0269	0.0447
DHRS4	ILMN_2185884	14		-0.27	-4.67	0.000473	0.00122	-0.35	-4.47	0.000855	0.00451
DHRS4	ILMN_1762666	14		-0.2	-4.05	0.00145	0.00294	-0.14	-2.77	0.0177	0.0336
DHRS9	ILMN_1733998	2		-0.87	-13.38	7.98e-09	3.6e-07	-0.74	-8.49	2.81e-06	0.000346
DHRS9	ILMN_2281502	2		-0.47	-9.44	4.48e-07	6.37e-06	-0.37	-5.63	0.000131	0.00159
DHRS9	ILMN_2384181	2		-0.74	-7.72	3.99e-06	3.08e-05	-0.61	-4.81	0.000482	0.00319
DHX33	ILMN_1744308	17	1	0.3	6.83	1.41e-05	8.15e-05	0.2	2.58	0.025	0.0424
DIABLO	ILMN_2332990	12		0.24	6	5.08e-05	0.000213	0.24	4.07	0.00172	0.00701
DIRC2	ILMN_1793743	3		-0.44	-9.17	6.13e-07	7.9e-06	-0.35	-6.23	5.39e-05	0.000981
DISP1	ILMN_1695745	1	1	0.17	3.89	0.00196	0.00375	0.17	2.98	0.0121	0.0258
DIXDC1	ILMN_1736704	11	1	0.17	3.86	0.00209	0.00393	0.18	3.5	0.00466	0.0136
DKC1	ILMN_1671257	X		0.3	5.01	0.000263	0.000759	0.27	6	7.5e-05	0.00117
DLEU2	ILMN_1784046	13	1	0.22	5.25	0.000172	0.000538	0.14	3.22	0.00781	0.0193
DLGAP5	ILMN_1749829	14		-0.46	-8.8	9.74e-07	1.1e-05	-0.3	-4.21	0.00135	0.00599
DLGAP5	ILMN_3239771	14	1	-0.48	-8.1	2.39e-06	2.13e-05	-0.32	-3.96	0.00207	0.008
DLL4	ILMN_1690174	15	1	0.62	9.91	2.58e-07	4.26e-06	0.45	6.49	3.69e-05	0.000824
DMAP1	ILMN_2328813	1		-0.24	-5.9	5.91e-05	0.000239	-0.23	-5.03	0.000339	0.00261
DMAP1	ILMN_1773885	1		-0.29	-5.24	0.000175	0.000545	-0.18	-3.53	0.00448	0.0132
DMTF1	ILMN_1750075	7	1	0.2	3.69	0.00286	0.00499	0.15	2.87	0.0147	0.0296
DNAH1	ILMN_1685052	3	1	-0.22	-5.34	0.000148	0.000478	-0.15	-3.17	0.00847	0.0204
DNAJA3	ILMN_1662334	16	1	0.45	6.44	2.54e-05	0.000126	0.32	7	1.83e-05	0.000597
DNAJB14	ILMN_2415898	4	1	0.21	4.37	0.000819	0.00187	0.18	2.94	0.013	0.0271
DNAJB6	ILMN_2402416	7		0.35	3.82	0.00223	0.00413	0.35	5.12	0.000294	0.00241
DNAJB6	ILMN_1793770	7		0.21	4.24	0.00103	0.00225	0.21	2.91	0.0137	0.0282
DNAJC14	ILMN_1785177	12	1	0.23	4.42	0.000741	0.00173	0.16	2.6	0.0239	0.0413
DNAJC15	ILMN_1812666	13		-0.34	-6.86	1.35e-05	7.86e-05	-0.29	-5.19	0.00026	0.00225
DNAJC25	ILMN_1778161	9	1	0.32	5.97	5.27e-05	0.000218	0.34	4.57	0.000718	0.00405
DNAJC9	ILMN_1799516	10	1	0.33	7.77	3.7e-06	2.9e-05	0.22	2.81	0.0164	0.0321
DNASE1L1	ILMN_2380967	X	1	-0.3	-4.73	0.000424	0.00111	-0.22	-3.7	0.00326	0.0108
DNASE2	ILMN_1796245	19	1	-1.03	-22.2	1.73e-11	7.4e-09	-0.79	-6.26	5.18e-05	0.000955
DOCK8	ILMN_1788931	9	1	-0.41	-7.27	7.44e-06	4.99e-05	-0.49	-5.46	0.00017	0.00178
DOK2	ILMN_1791211	8		-0.24	-4.19	0.00114	0.00243	-0.17	-2.81	0.0163	0.032
DOLK	ILMN_1753627	9	1	-0.5	-10.75	1.03e-07	2.12e-06	-0.43	-5.93	8.36e-05	0.00123
DOLPP1	ILMN_1672042	9		0.16	3.7	0.00279	0.0049	0.15	3.24	0.00748	0.0187
DONSON	ILMN_1758629	21	1	0.35	7.38	6.37e-06	4.4e-05	0.19	3.49	0.00476	0.0138
DPF2	ILMN_1734317	11	1	0.2	4.24	0.00103	0.00226	0.25	4.18	0.00141	0.00618
DPH3	ILMN_1679912	3		0.22	4.65	0.000494	0.00126	0.18	3.16	0.0087	0.0207
DPY19L1	ILMN_1791296	7	1	0.32	6.3	3.17e-05	0.000149	0.27	4.43	0.000918	0.00471
DPY30	ILMN_2131880	2	1	-0.18	-4.34	0.000857	0.00194	-0.25	-5.5	0.000161	0.00173
DPYD	ILMN_1795715	1	1	-0.27	-4.49	0.000649	0.00156	-0.29	-2.94	0.013	0.0271
DPYSL2	ILMN_1672503	8	1	0.3	6.67	1.8e-05	9.68e-05	0.23	3.53	0.00445	0.0132
DRAM1	ILMN_1669376	12	1	0.25	3.76	0.00248	0.00449	0.17	3.41	0.00549	0.0152
DRAP1	ILMN_2112301	11		-0.23	-3.81	0.00228	0.00421	-0.28	-3.38	0.00586	0.0159
DSC2	ILMN_1663119	18	1	-0.56	-11.39	5.25e-08	1.31e-06	-0.58	-6.39	4.29e-05	0.000874
DSG2	ILMN_3251672	18	1	-0.41	-6.67	1.79e-05	9.67e-05	-0.27	-4.44	0.000903	0.00466
DSN1	ILMN_1715905	20		0.31	4.56	0.000573	0.00142	0.17	3	0.0116	0.0252
DTL	ILMN_1779711	1	1	0.31	5.76	7.43e-05	0.000285	0.21	4.39	0.000975	0.00488
DTNA	ILMN_1730201	18	1	0.23	5.38	0.000138	0.000456	0.28	5.03	0.000337	0.0026
DTX2	ILMN_2275098	7	1	0.82	12.18	2.41e-08	7.59e-07	0.77	8.36	3.26e-06	0.000356
DUSP1	ILMN_1781285	5		-0.77	-12.04	2.77e-08	8.4e-07	-0.58	-7.71	7.27e-06	0.000448
DUSP10	ILMN_2401873	1	1	-0.5	-8.44	1.53e-06	1.55e-05	-0.41	-6.27	5.11e-05	0.000949
DUSP10	ILMN_2401878	1	1	-0.38	-9.32	5.13e-07	7.02e-06	-0.36	-4.64	0.000645	0.00377
DUSP11	ILMN_1740171	2		0.35	4.94	0.000295	0.000833	0.29	6.14	6.13e-05	0.00105
DUSP12	ILMN_1767892	1	1	0.39	6.48	2.39e-05	0.00012	0.32	5.69	0.000119	0.0015
DUSP14	ILMN_1666546	17		-0.21	-5.14	0.00021	0.00063	-0.18	-4.23	0.00129	0.00582
DUSP2	ILMN_1712959	2		-1.17	-17.43	3.33e-10	5.49e-08	-0.87	-5.79	0.000104	0.00137
DUSP23	ILMN_1659462	1	1	-0.36	-5.58	9.95e-05	0.000357	-0.19	-2.71	0.0197	0.0361
DUSP6	ILMN_1677466	12	1	-0.26	-5.78	7.18e-05	0.000278	-0.27	-5.21	0.000252	0.00221
DUSP6	ILMN_2396020	12	1	-0.43	-5.97	5.3e-05	0.000219	-0.49	-4.76	0.000527	0.00336
DYM	ILMN_1680130	18	1	-0.23	-3.71	0.00275	0.00486	-0.24	-4.75	0.000535	0.00339
DYNC1H1	ILMN_1780302	14		-0.21	-3.85	0.0021	0.00396	-0.22	-2.77	0.0176	0.0335
DYRK3	ILMN_2400326	1	1	-0.26	-5.42	0.000129	0.000437	-0.23	-5.26	0.000236	0.00213
E2F2	ILMN_1777233	1		0.35	7.04	1.03e-05	6.38e-05	0.35	6.1	6.49e-05	0.00109
E2F3	ILMN_1669502	6	1	0.34	7.06	1e-05	6.23e-05	0.22	2.98	0.0121	0.0258
E2F4	ILMN_1761828	16		0.18	4.15	0.0012	0.00254	0.21	3.98	0.00201	0.00784
E2F5	ILMN_1782551	8		0.38	8.44	1.52e-06	1.55e-05	0.33	4.16	0.00145	0.00627
E2F7	ILMN_1798210	12		-0.8	-10.77	1.01e-07	2.1e-06	-0.59	-7.29	1.25e-05	0.000512
E4F1	ILMN_1720287	16	1	0.39	7.08	9.71e-06	6.08e-05	0.29	3.36	0.00605	0.0162
EBF1	ILMN_1778681	5	1	1.43	23.72	7.64e-12	4.37e-09	1.15	7.85	6.05e-06	0.000433
EBI3	ILMN_1802653	19		1.72	38.9	1.62e-14	1.11e-10	1.53	13.63	1.97e-08	7.57e-05
ECGF1	ILMN_1690939	22		-0.42	-6.79	1.5e-05	8.52e-05	-0.27	-3.54	0.00434	0.013
ECGF1	ILMN_2109708	22		-0.41	-10.01	2.3e-07	3.95e-06	-0.19	-2.47	0.0301	0.0484
ECH1	ILMN_1653115	19		-0.22	-4.03	0.00151	0.00304	-0.17	-2.51	0.0283	0.0463
ECHDC2	ILMN_1671568	1		-0.36	-7	1.1e-05	6.71e-05	-0.32	-4.29	0.00116	0.00543
EDEM2	ILMN_1711909	20		-0.19	-3.91	0.00191	0.00367	-0.25	-4.15	0.00147	0.00631
EDEM3	ILMN_2065299	1	1	0.55	7.98	2.81e-06	2.39e-05	0.47	8.58	2.52e-06	0.00034
EDN1	ILMN_1682775	6		-0.25	-5.44	0.000125	0.000427	-0.22	-3.95	0.00212	0.00811
EED	ILMN_2347917	11	1	0.52	7.89	3.15e-06	2.57e-05	0.29	4.71	0.000576	0.00351
EEF1A1	ILMN_3251737	6	1	-0.22	-4.83	0.000359	0.00097	-0.21	-3	0.0116	0.0252
EEF1E1	ILMN_1725105	6	1	0.45	8.01	2.69e-06	2.32e-05	0.37	5.88	9.02e-05	0.00127
EEF2K	ILMN_1789171	16	1	-0.23	-4.41	0.000751	0.00175	-0.22	-3.28	0.00691	0.0177
EFEMP2	ILMN_1653203	11	1	-0.26	-5.01	0.000261	0.000755	-0.28	-4.69	0.000596	0.00358
EFHA1	ILMN_1738346	13		-0.2	-3.72	0.00269	0.00477	-0.19	-3.12	0.00935	0.0217
EFNB2	ILMN_1703852	13	1	-0.86	-17.17	4.01e-10	5.61e-08	-0.57	-7.21	1.39e-05	0.000534
EFTUD2	ILMN_1738819	17	1	-0.17	-3.77	0.00244	0.00443	-0.13	-2.64	0.0224	0.0395
EGR1	ILMN_1762899	5		-1.96	-19.21	1.02e-10	2.26e-08	-1.48	-5.55	0.00015	0.00169
EGR2	ILMN_1743199	10		-0.68	-8.61	1.22e-06	1.3e-05	-0.61	-4.46	0.000869	0.00454
EGR3	ILMN_1722781	8	1	-1.71	-29.68	4.74e-13	1.62e-09	-1.22	-5.39	0.00019	0.00189
EGR4	ILMN_1764052	2		-0.35	-8.45	1.52e-06	1.54e-05	-0.17	-3	0.0115	0.0252
EHBP1	ILMN_1803348	2	1	-0.46	-10.02	2.29e-07	3.93e-06	-0.42	-7.11	1.59e-05	0.000558
EHBP1L1	ILMN_3244457	11	1	-0.31	-6.44	2.55e-05	0.000127	-0.4	-6.46	3.89e-05	0.000838
EHD1	ILMN_1651832	11	1	0.21	4.66	0.000479	0.00123	0.28	3.82	0.00265	0.00941
EI24	ILMN_1669394	11	1	0.28	6.7	1.7e-05	9.32e-05	0.18	2.62	0.0232	0.0405
EID2	ILMN_1704472	19		0.35	6.47	2.41e-05	0.000121	0.21	3.86	0.00246	0.00897
EID3	ILMN_1776000	12		-0.27	-4.54	0.000601	0.00147	-0.2	-3.86	0.00248	0.00902
EIF2AK1	ILMN_2156267	7	1	-0.26	-4.51	0.000635	0.00154	-0.19	-2.9	0.014	0.0286
EIF2B5	ILMN_1688534	3	1	0.23	4.63	0.000505	0.00128	0.16	2.73	0.019	0.0353
EIF2C2	ILMN_1695719	8		0.63	9.26	5.55e-07	7.4e-06	0.37	3.31	0.00665	0.0172
EIF3B	ILMN_2379469	7		0.28	5.43	0.000127	0.000432	0.39	6.16	6e-05	0.00104
EIF3M	ILMN_2192693	11	1	0.25	3.83	0.00222	0.00412	0.2	2.89	0.0141	0.0287
EIF4A3	ILMN_1667043	17		-0.38	-5.36	0.000145	0.000471	-0.21	-4.03	0.00183	0.00732
EIF4B	ILMN_1655497	12		-0.25	-5.71	8e-05	0.000301	-0.26	-5.22	0.000251	0.0022
EIF4ENIF1	ILMN_1794967	22		0.29	6.63	1.91e-05	0.000102	0.22	3.6	0.00388	0.0121
EIF4G3	ILMN_1775692	1	1	-0.23	-3.72	0.0027	0.00479	-0.24	-3.36	0.00604	0.0162
EIF5	ILMN_2318430	14	1	-0.26	-6.17	3.83e-05	0.000173	-0.24	-5.19	0.00026	0.00225
EIF5	ILMN_1815733	14	1	0.27	4.37	0.000812	0.00186	0.26	3.25	0.00737	0.0186
EIF5B	ILMN_1756767	2	1	0.2	3.74	0.00261	0.00467	0.13	2.61	0.0236	0.0409
ELANE	ILMN_1706635	19	1	-0.47	-7.49	5.44e-06	3.9e-05	-0.29	-3.97	0.00202	0.00786
ELF2	ILMN_1691559	4		0.32	6.92	1.23e-05	7.28e-05	0.36	5.76	0.000108	0.00141
ELL	ILMN_1736048	19		0.28	5.27	0.000167	0.000526	0.23	4.97	0.000371	0.00272
ELMO1	ILMN_1784320	7	1	-0.39	-9.31	5.23e-07	7.12e-06	-0.31	-3.7	0.00327	0.0108
ENG	ILMN_1760778	9		-0.62	-11.17	6.59e-08	1.57e-06	-0.58	-6.52	3.55e-05	0.000807
EOMES	ILMN_1760509	3	1	-1.07	-11.05	7.47e-08	1.7e-06	-0.85	-5.77	0.000107	0.0014
EPAS1	ILMN_1704753	2	1	-0.71	-12.69	1.49e-08	5.34e-07	-0.7	-8.73	2.11e-06	0.000323
ERICH1	ILMN_2104696	8	1	0.25	5.33	0.000151	0.000486	0.21	3.91	0.00227	0.00848
ERLIN2	ILMN_1700549	8	1	-0.47	-8.44	1.54e-06	1.56e-05	-0.44	-6.37	4.37e-05	0.000883
ERMP1	ILMN_1751425	9	1	-0.73	-13.24	9.02e-09	3.83e-07	-0.71	-8.85	1.85e-06	0.000323
ERN1	ILMN_1698404	17	1	-0.47	-8.49	1.44e-06	1.48e-05	-0.43	-6.34	4.57e-05	0.0009
ERRFI1	ILMN_1665510	1	1	-0.95	-12.66	1.54e-08	5.49e-07	-0.63	-7.15	1.49e-05	0.000551
ESCO1	ILMN_1682233	18	1	0.19	4.09	0.00135	0.00277	0.2	3.27	0.00706	0.018
ESCO2	ILMN_1792947	8	1	0.19	4.4	0.000774	0.00179	0.13	2.56	0.0256	0.0432
ESYT1	ILMN_1761159	12	1	-0.53	-9.39	4.71e-07	6.6e-06	-0.41	-6.57	3.32e-05	0.000794
ETS2	ILMN_1720158	21		-0.37	-6.69	1.72e-05	9.42e-05	-0.3	-6.06	6.94e-05	0.00113
EVI2A	ILMN_1733579	17	1	-0.76	-14.2	3.94e-09	2.18e-07	-0.71	-8.5	2.78e-06	0.000346
EVI2A	ILMN_2369018	17	1	-0.31	-5.17	0.000198	0.000601	-0.29	-3.95	0.00212	0.00811
EVI2B	ILMN_1763452	17	1	-0.81	-10.71	1.07e-07	2.19e-06	-0.56	-5.08	0.000315	0.0025
EVL	ILMN_1730622	14	1	-0.7	-9.55	3.92e-07	5.85e-06	-0.45	-5.12	0.000294	0.00241
EXO1	ILMN_1673721	1		0.44	11.09	7.19e-08	1.66e-06	0.37	4.61	0.000682	0.00392
EXOC7	ILMN_1815012	17	1	-0.29	-6.11	4.26e-05	0.000186	-0.19	-4	0.00191	0.00756
EXOSC2	ILMN_1697736	9		0.23	5.08	0.000231	0.000682	0.21	3.92	0.00223	0.00839
EXOSC3	ILMN_1734194	9		0.44	7.46	5.65e-06	4.03e-05	0.39	6.96	1.94e-05	0.000611
EXOSC3	ILMN_1708936	9		0.29	4.82	0.000361	0.000976	0.31	6	7.56e-05	0.00118
EXOSC4	ILMN_1745271	8	1	0.53	8.71	1.08e-06	1.19e-05	0.56	7.92	5.56e-06	0.000433
EXT2	ILMN_2328029	11	1	-0.23	-3.95	0.00176	0.00345	-0.2	-3.54	0.00435	0.013
EZH2	ILMN_2364529	7		0.2	4.35	0.00084	0.00191	0.18	3.85	0.00252	0.00913
F11R	ILMN_2342033	1	1	-0.77	-7.95	2.89e-06	2.44e-05	-0.59	-4.81	0.000489	0.00322
F3	ILMN_1797009	1		-0.73	-12.55	1.7e-08	5.91e-07	-0.5	-8.36	3.28e-06	0.000356
F3	ILMN_2129572	1		-0.77	-10.16	1.95e-07	3.48e-06	-0.55	-4.12	0.00157	0.00655
FABP4	ILMN_1773006	8		-0.74	-15.77	1.12e-09	1.03e-07	-0.61	-8.79	1.97e-06	0.000323
FABP5	ILMN_2146766	8	1	-0.46	-5.21	0.000186	0.000572	-0.42	-3.23	0.00757	0.0189
FABP5L3	ILMN_2217574	7		-0.48	-4.57	0.000565	0.0014	-0.53	-3.93	0.00219	0.00831
FAF2	ILMN_1670472	5	1	0.18	4.06	0.00142	0.0029	0.17	3.4	0.00562	0.0154
FAHD1	ILMN_1701457	16	1	0.33	7.57	4.89e-06	3.61e-05	0.2	4.06	0.00175	0.00711
FAM102B	ILMN_1786789	1	1	-0.7	-10.45	1.42e-07	2.77e-06	-0.46	-4.49	0.000825	0.00442
FAM104B	ILMN_1705848	X		-0.29	-5.12	0.000218	0.000651	-0.2	-2.91	0.0136	0.028
FAM108A2	ILMN_3178529			-0.24	-6.16	3.92e-05	0.000176	-0.21	-3.86	0.00245	0.00895
FAM10A4	ILMN_1726308	13	1	-0.24	-4.48	0.000669	0.0016	-0.19	-2.55	0.0262	0.0439
FAM116B	ILMN_1659029			-0.23	-4.44	0.000718	0.0017	-0.19	-3.72	0.00314	0.0105
FAM119B	ILMN_1723846	12		0.36	3.75	0.00255	0.00459	0.32	2.6	0.0238	0.0412
FAM120AOS	ILMN_3238859	9		-0.29	-5.69	8.26e-05	0.00031	-0.29	-4.2	0.00135	0.006
FAM125A	ILMN_2121207	19		-0.33	-5.38	0.000139	0.000459	-0.18	-2.48	0.0296	0.0477
FAM126B	ILMN_1779486	2		0.31	5.41	0.000132	0.000443	0.31	3.82	0.00267	0.00943
FAM129A	ILMN_1810725	1	1	0.6	12.52	1.75e-08	5.96e-07	0.52	6.28	5.03e-05	0.000944
FAM13B	ILMN_3258795	5		-0.41	-7.95	2.91e-06	2.45e-05	-0.39	-5.04	0.000333	0.00258
FAM150A	ILMN_1753933	8		0.25	4.84	0.000351	0.000954	0.32	5.11	0.000296	0.00242
FAM172A	ILMN_3241099		1	-0.17	-3.82	0.00222	0.00413	-0.16	-2.68	0.0206	0.0372
FAM173A	ILMN_1773780	16		-0.31	-5.86	6.36e-05	0.000252	-0.24	-3.61	0.00382	0.012
FAM174B	ILMN_1652797	15	1	0.24	5.22	0.000181	0.000559	0.17	3.08	0.01	0.0229
FAM175B	ILMN_1762615	10		0.4	9.75	3.09e-07	4.88e-06	0.3	4.73	0.000552	0.00345
FAM176A	ILMN_3194638	2	1	0.55	9.47	4.28e-07	6.21e-06	0.36	5.79	0.000103	0.00137
FAM176A	ILMN_3271098	2	1	0.51	12.63	1.58e-08	5.6e-07	0.27	4.6	0.000683	0.00393
FAM179B	ILMN_1778876	14	1	0.27	5.57	0.000101	0.000361	0.24	4.24	0.00126	0.00572
FAM18B	ILMN_1661593	17	1	0.31	7.16	8.76e-06	5.63e-05	0.27	2.85	0.0152	0.0304
FAM18B2	ILMN_1789407	17	1	0.23	4.09	0.00135	0.00279	0.17	2.81	0.0163	0.0321
FAM190B	ILMN_2129388	10	1	0.29	6.49	2.36e-05	0.000119	0.19	2.56	0.0258	0.0435
FAM193A	ILMN_1651504	4	1	0.22	4.65	0.000492	0.00126	0.17	3.61	0.00383	0.012
FAM44B	ILMN_1716730	5		0.44	7.86	3.27e-06	2.64e-05	0.34	5.83	9.73e-05	0.00132
FAM45A	ILMN_1691760	10	1	-0.36	-7.93	2.98e-06	2.49e-05	-0.34	-4.67	0.000615	0.00366
FAM60A	ILMN_3272603	12		0.58	13.3	8.6e-09	3.8e-07	0.54	7.82	6.3e-06	0.000433
FAM60A	ILMN_3196019	12		0.35	6.03	4.77e-05	0.000204	0.36	4.67	0.000607	0.00364
FAM65A	ILMN_1680037	16	1	-0.37	-7.78	3.68e-06	2.88e-05	-0.22	-3.75	0.00302	0.0103
FAM69A	ILMN_3307791	1	1	0.5	9.08	6.9e-07	8.62e-06	0.4	5.51	0.000158	0.00171
FAM98A	ILMN_1735453	2	1	0.38	5.53	0.000108	0.000381	0.19	3.05	0.0106	0.0237
FAR1	ILMN_2143250	11	1	-0.31	-5.19	0.000193	0.00059	-0.25	-4.24	0.00127	0.00574
FARSLB	ILMN_1765696	2	1	0.25	4.85	0.000346	0.000944	0.2	4.24	0.00126	0.00572
FASTKD3	ILMN_1750160	5	1	0.21	4.39	0.00079	0.00182	0.28	5.28	0.000229	0.0021
FASTKD3	ILMN_2129859	5	1	0.2	4.88	0.000326	0.000906	0.15	3.35	0.00608	0.0163
FBN2	ILMN_1670899	5	1	0.35	4.69	0.000455	0.00118	0.25	4.03	0.00182	0.00729
FBP1	ILMN_1728799	9		-0.49	-8.78	9.99e-07	1.12e-05	-0.34	-5.21	0.000256	0.00223
FBRS	ILMN_3245236	16	1	0.3	6.59	2.03e-05	0.000106	0.22	2.93	0.0132	0.0274
FBXL10	ILMN_1794260	12	1	0.46	10.8	9.69e-08	2.04e-06	0.43	6.12	6.31e-05	0.00107
FBXL5	ILMN_2378100	4	1	-0.44	-8.5	1.41e-06	1.45e-05	-0.31	-4.26	0.00124	0.00565
FBXO11	ILMN_1713682	2	1	-0.19	-3.69	0.00283	0.00494	-0.22	-4.11	0.00159	0.00665
FBXO28	ILMN_1812776	1	1	0.24	4.3	0.000921	0.00205	0.21	3.03	0.0109	0.0242
FBXO31	ILMN_1771139	16		0.26	6.22	3.58e-05	0.000164	0.25	4.83	0.000471	0.00315
FBXO32	ILMN_1652280	8		-0.41	-10.07	2.16e-07	3.73e-06	-0.32	-4.28	0.00118	0.00547
FBXO42	ILMN_1756874	1	1	0.31	5.15	0.000207	0.000624	0.18	2.62	0.0231	0.0403
FBXO46	ILMN_1747119	19		0.35	7.53	5.13e-06	3.74e-05	0.29	4.76	0.000528	0.00336
FBXO5	ILMN_1710676	6		0.57	9.44	4.44e-07	6.36e-06	0.44	5.85	9.39e-05	0.0013
FBXW7	ILMN_1754279	4	1	0.36	7.51	5.34e-06	3.85e-05	0.34	6.52	3.53e-05	0.000807
FCGR1A	ILMN_2176063	1		-0.41	-7.12	9.19e-06	5.8e-05	-0.3	-5.5	0.000162	0.00173
FCGR1B	ILMN_2391051	1		-0.47	-7.68	4.2e-06	3.2e-05	-0.35	-4.26	0.00124	0.00565
FCGR1B	ILMN_2261600	1		-0.55	-7.89	3.13e-06	2.57e-05	-0.29	-3.63	0.00374	0.0118
FCGR1C	ILMN_3247506			-0.3	-4.39	0.000787	0.00182	-0.25	-3.41	0.00546	0.0151
FCGR2A	ILMN_2289849	1		-0.47	-7.97	2.84e-06	2.41e-05	-0.38	-6.71	2.72e-05	0.000736
FCGR2A	ILMN_1666932	1		-0.49	-9.1	6.67e-07	8.36e-06	-0.25	-4.3	0.00115	0.00541
FCGRT	ILMN_1705302	19	1	-0.53	-8.71	1.09e-06	1.19e-05	-0.53	-6.63	3.02e-05	0.000759
FDX1L	ILMN_1744628	19	1	0.23	5.24	0.000178	0.000552	0.26	3.39	0.00567	0.0155
FEM1A	ILMN_1719985	19	1	0.2	4.2	0.0011	0.00237	0.21	2.78	0.0173	0.0331
FEN1	ILMN_2160929	11	1	0.63	15.41	1.48e-09	1.22e-07	0.51	6.96	1.94e-05	0.000611
FEN1	ILMN_1755834	11	1	0.37	8.66	1.16e-06	1.24e-05	0.27	5.85	9.43e-05	0.0013
FES	ILMN_1693650	15	1	-0.71	-15.46	1.43e-09	1.2e-07	-0.38	-4.18	0.00142	0.00619
FEZ1	ILMN_1779071	11	1	1.15	22.56	1.42e-11	6.48e-09	0.93	9.3	1.12e-06	0.000323
FEZ1	ILMN_1727992	11	1	0.75	12.23	2.31e-08	7.36e-07	0.61	5.93	8.41e-05	0.00123
FEZ1	ILMN_1794106	11	1	0.43	6.35	2.93e-05	0.00014	0.27	2.99	0.0117	0.0254
FEZ2	ILMN_2403946	2	1	-0.3	-4.72	0.000432	0.00113	-0.29	-5.04	0.000331	0.00257
FEZ2	ILMN_1739586	2	1	-0.32	-5.18	0.000195	0.000592	-0.35	-4.45	0.000891	0.00463
FGD2	ILMN_2115005	6		-0.71	-13.58	6.72e-09	3.24e-07	-0.48	-5.47	0.000168	0.00177
FGD3	ILMN_1772686	9	1	-0.41	-9.33	5.06e-07	6.95e-06	-0.26	-2.72	0.0192	0.0355
FGFR1OP2	ILMN_1657436	12	1	0.39	6.79	1.49e-05	8.47e-05	0.22	3.61	0.00382	0.012
FGFRL1	ILMN_1795865	4	1	-0.21	-4.54	0.000594	0.00146	-0.29	-3.48	0.00489	0.014
FGL2	ILMN_1693009	7		-0.51	-8.83	9.36e-07	1.07e-05	-0.46	-7.92	5.56e-06	0.000433
FGR	ILMN_1795158	1	1	-0.33	-4.32	0.000894	0.002	-0.34	-4.15	0.00148	0.00632
FGR	ILMN_2368318	1	1	-0.32	-6.22	3.58e-05	0.000164	-0.22	-2.83	0.0158	0.0314
FIG4	ILMN_1800889	6	1	-0.49	-9.49	4.21e-07	6.16e-06	-0.35	-5.77	0.000106	0.0014
FIGNL1	ILMN_2389114	7		0.2	4.14	0.00124	0.0026	0.16	3.34	0.00628	0.0166
FIGNL1	ILMN_1778152	7		0.18	3.9	0.00194	0.00372	0.17	2.8	0.0168	0.0326
FILIP1L	ILMN_1738578	3	1	-0.37	-9.17	6.12e-07	7.9e-06	-0.29	-4.34	0.00106	0.00515
FILIP1L	ILMN_1730906	3	1	-0.4	-5.12	0.000215	0.000645	-0.24	-3.66	0.00352	0.0113
FILIP1L	ILMN_2391150	3	1	-0.29	-5.73	7.8e-05	0.000296	-0.2	-3.37	0.00589	0.0159
FIP1L1	ILMN_1768743	4	1	0.24	3.81	0.00227	0.00418	0.23	2.97	0.0122	0.0259
FJX1	ILMN_1746465	11	1	-0.4	-5.13	0.000213	0.000639	-0.48	-5.32	0.000214	0.00203
FKBP5	ILMN_1778444	6	1	0.34	6.97	1.16e-05	6.94e-05	0.42	7.12	1.56e-05	0.000558
FLJ10986	ILMN_1737604	1	1	-0.18	-3.77	0.00245	0.00445	-0.17	-3.84	0.00256	0.0092
FLJ20628	ILMN_1706558	2		0.24	4.23	0.00105	0.00229	0.2	3.53	0.00446	0.0132
FLJ22662	ILMN_1707286	12	1	-0.23	-4.96	0.000283	0.000806	-0.17	-3.35	0.00611	0.0163
FLJ45248	ILMN_1807093	8	1	-0.64	-12.55	1.71e-08	5.91e-07	-0.55	-6.8	2.41e-05	0.000697
FLNA	ILMN_1687335	X	1	-0.6	-6.01	4.95e-05	0.00021	-0.33	-3.1	0.00971	0.0223
FLNB	ILMN_1664922	3	1	-0.8	-17.28	3.72e-10	5.54e-08	-0.71	-7.53	9.13e-06	0.000477
FLVCR2	ILMN_2204876	14	1	1.15	17.32	3.6e-10	5.49e-08	0.89	7.99	5.13e-06	0.000416
FMNL3	ILMN_2395214	12	1	0.35	8.33	1.77e-06	1.71e-05	0.2	3.32	0.00648	0.017
FNDC3B	ILMN_3253456	3	1	0.3	4.53	0.000614	0.0015	0.3	4.88	0.000436	0.003
FOSB	ILMN_1751607	19	1	-0.8	-10.7	1.08e-07	2.2e-06	-0.61	-4.64	0.000646	0.00377
FOSL1	ILMN_1771841	11		-0.32	-6.41	2.64e-05	0.00013	-0.34	-5.79	0.000104	0.00137
FOSL2	ILMN_1725175	2		-0.38	-9.18	6.11e-07	7.9e-06	-0.25	-4.51	0.000795	0.0043
FOXA1	ILMN_1766650	14		-0.16	-3.99	0.00163	0.00325	-0.12	-2.57	0.0252	0.0427
FOXD1	ILMN_1704418	5	1	0.37	5.11	0.000218	0.000653	0.4	5.66	0.000125	0.00156
FOXD4	ILMN_2173524	9	1	0.38	5.87	6.22e-05	0.000248	0.24	3.73	0.00312	0.0105
FOXD4L1	ILMN_1781867	2		0.26	6.04	4.71e-05	0.000202	0.2	4.12	0.00156	0.00655
FOXD4L1	ILMN_2085441	2		0.31	6.11	4.22e-05	0.000185	0.22	3.55	0.00428	0.0129
FOXF1	ILMN_1680973	16		-0.9	-10.95	8.33e-08	1.84e-06	-0.68	-7.8	6.45e-06	0.000435
FOXJ3	ILMN_2128668	1	1	0.59	10.94	8.38e-08	1.84e-06	0.56	6.3	4.88e-05	0.000925
FOXO4	ILMN_1712095	X	1	-0.23	-4.03	0.0015	0.00303	-0.12	-2.51	0.0282	0.0461
FPR1	ILMN_2092118	19		-0.41	-9.99	2.37e-07	4.01e-06	-0.25	-3.71	0.00321	0.0107
FRAG1	ILMN_1755405	11		-0.52	-9.82	2.86e-07	4.6e-06	-0.43	-4.25	0.00125	0.00569
FRMD8	ILMN_3241870	11		0.37	6.18	3.79e-05	0.000172	0.22	4.34	0.00108	0.00519
FSCN1	ILMN_1808707	7		0.43	9.99	2.36e-07	4.01e-06	0.37	5.59	0.000139	0.00162
FST	ILMN_1700081	5	1	-0.25	-4.15	0.00122	0.00256	-0.23	-3.15	0.00884	0.021
FTSJ2	ILMN_1815933	7		0.19	3.83	0.00218	0.00407	0.12	2.73	0.0191	0.0354
FUCA1	ILMN_1752728	1		-0.25	-4.53	0.000611	0.00149	-0.15	-2.84	0.0155	0.0309
FUCA2	ILMN_1744914	6		-0.36	-6	5.08e-05	0.000213	-0.34	-4.13	0.00153	0.00648
FURIN	ILMN_1790228	15	1	-0.18	-4.51	0.00063	0.00153	-0.16	-3.44	0.00525	0.0147
FXR1	ILMN_1679640	3	1	0.49	8.4	1.61e-06	1.6e-05	0.36	5.81	0.0001	0.00135
FYB	ILMN_1796537	5	1	-0.51	-12.34	2.08e-08	6.88e-07	-0.45	-5.54	0.00015	0.00169
FYN	ILMN_1686555	6	1	0.33	5.66	8.74e-05	0.000323	0.24	4.43	0.000913	0.00469
FYN	ILMN_1781207	6	1	0.25	5.81	6.8e-05	0.000265	0.2	3.12	0.00935	0.0217
FYTTD1	ILMN_1670439	3	1	-0.38	-5.54	0.000106	0.000376	-0.31	-5.54	0.00015	0.00169
GAA	ILMN_2410783	17		-0.24	-5.27	0.000167	0.000526	-0.21	-3.11	0.00948	0.022
GAB2	ILMN_1665964	11	1	-0.53	-11.26	6.02e-08	1.46e-06	-0.46	-7.29	1.25e-05	0.000512
GADD45B	ILMN_1718977	19		-0.76	-6.85	1.37e-05	7.97e-05	-0.51	-4.79	0.000501	0.00327
GADD45G	ILMN_1651498	9		-0.68	-11.06	7.43e-08	1.7e-06	-0.48	-6.28	5.01e-05	0.000943
GALC	ILMN_1799744	14	1	-0.69	-14.75	2.5e-09	1.7e-07	-0.57	-6.36	4.44e-05	0.000892
GALK1	ILMN_1803194	17	1	-0.41	-7.23	7.83e-06	5.18e-05	-0.33	-4.05	0.00177	0.00716
GALM	ILMN_1671482	2	1	-0.37	-8.13	2.29e-06	2.07e-05	-0.34	-5.03	0.000336	0.0026
GALT	ILMN_1657475	9	1	-0.17	-4.18	0.00115	0.00244	-0.18	-4.04	0.00179	0.00723
GAR1	ILMN_2412549	4		0.32	6.34	2.97e-05	0.000142	0.27	3.83	0.00262	0.00933
GAR1	ILMN_3263329	4		0.24	4.87	0.000336	0.000924	0.2	3.08	0.00995	0.0227
GAS2L3	ILMN_2211003	12		-0.52	-8.21	2.06e-06	1.92e-05	-0.33	-5.12	0.000291	0.00241
GAS6	ILMN_1779558	13		-0.33	-6.08	4.46e-05	0.000193	-0.32	-5.93	8.39e-05	0.00123
GAS6	ILMN_1784749	13		-0.33	-7.46	5.71e-06	4.06e-05	-0.34	-4.84	0.000463	0.00311
GATAD2A	ILMN_1673682	19	1	0.38	7.96	2.86e-06	2.42e-05	0.32	5.54	0.00015	0.00169
GBA	ILMN_2364110	1		-0.45	-9.88	2.69e-07	4.39e-06	-0.48	-7.29	1.25e-05	0.000512
GBA	ILMN_1755123	1		-0.29	-6.87	1.34e-05	7.81e-05	-0.36	-5.64	0.00013	0.00158
GBGT1	ILMN_1652906	9		-0.24	-4.87	0.000335	0.000921	-0.17	-3.05	0.0107	0.0238
GBP1	ILMN_2148785	1		-0.51	-8.54	1.35e-06	1.41e-05	-0.42	-5.68	0.000122	0.00152
GBP1	ILMN_1701114	1		-0.29	-4.89	0.000322	0.000895	-0.24	-5.39	0.00019	0.00189
GCA	ILMN_1800602	2	1	-0.37	-8.74	1.05e-06	1.16e-05	-0.45	-7.68	7.55e-06	0.000448
GDE1	ILMN_1728698	16		-0.16	-4.11	0.0013	0.00271	-0.2	-4.11	0.0016	0.00666
GDF15	ILMN_2188862	19		-0.43	-8.75	1.03e-06	1.15e-05	-0.35	-6.17	5.89e-05	0.00103
GDPD5	ILMN_1701643	11		-0.22	-3.84	0.00214	0.00402	-0.18	-3.74	0.00303	0.0103
GEM	ILMN_1677092	8		-1.49	-16.37	7.16e-10	8.05e-08	-0.97	-6.27	5.08e-05	0.000949
GEM	ILMN_2367883	8		-1.51	-17.06	4.35e-10	5.73e-08	-0.97	-5.94	8.28e-05	0.00123
GEMIN4	ILMN_1770206	17	1	0.5	11.98	2.93e-08	8.8e-07	0.45	5.7	0.000119	0.0015
GEMIN6	ILMN_1707484	2	1	0.43	8.58	1.28e-06	1.35e-05	0.27	4.59	0.000695	0.00397
GFPT1	ILMN_2220184	2		0.2	4.88	0.000327	0.000908	0.22	3.37	0.0059	0.0159
GFRA2	ILMN_1656300	8		-0.66	-11.2	6.42e-08	1.54e-06	-0.53	-6.54	3.47e-05	0.000799
GGA2	ILMN_1686152	16	1	-0.7	-13.86	5.26e-09	2.65e-07	-0.55	-7.02	1.79e-05	0.000593
GGNBP2	ILMN_1725620	17	1	0.19	4.19	0.00113	0.00242	0.11	2.48	0.0296	0.0478
GHDC	ILMN_1746378	17		-0.18	-3.78	0.0024	0.00437	-0.28	-3.71	0.0032	0.0107
GINS2	ILMN_1809590	16		0.46	8.91	8.44e-07	9.92e-06	0.24	3.03	0.0109	0.0241
GIPC1	ILMN_1796177	19	1	-0.52	-8.7	1.1e-06	1.2e-05	-0.43	-6.15	6.09e-05	0.00104
GIYD1	ILMN_2368575	16	1	-0.25	-4.39	0.000781	0.00181	-0.28	-4.2	0.00137	0.00607
GJA1	ILMN_1727087	6	1	0.32	5.69	8.38e-05	0.000313	0.24	4.36	0.00103	0.00506
GJA3	ILMN_1876266	13		-0.74	-16.18	8.23e-10	8.85e-08	-0.62	-6.57	3.32e-05	0.000794
GJB2	ILMN_1769388	13	1	-0.57	-7.7	4.09e-06	3.14e-05	-0.66	-4.86	0.000444	0.00302
GK5	ILMN_1673892	3		-0.19	-3.76	0.00249	0.0045	-0.22	-4.33	0.00109	0.00523
GLB1	ILMN_1735155	3		-0.38	-8.71	1.08e-06	1.19e-05	-0.32	-4.21	0.00135	0.006
GLB1	ILMN_2397721	3		-0.37	-5.42	0.00013	0.000438	-0.27	-3.71	0.00322	0.0107
GLE1	ILMN_1754912	9		-0.39	-7.22	7.97e-06	5.26e-05	-0.3	-6.65	2.96e-05	0.000759
GLIPR1	ILMN_1769245	12	1	-0.7	-13.19	9.45e-09	3.92e-07	-0.52	-6.03	7.24e-05	0.00116
GLIPR2	ILMN_1652631	9		-0.64	-9.45	4.42e-07	6.33e-06	-0.56	-5.86	9.34e-05	0.00129
GLIS3	ILMN_2402600	9	1	1.52	27.7	1.12e-12	1.92e-09	1.17	9.08	1.42e-06	0.000323
GLIS3	ILMN_1664099	9	1	0.27	5.83	6.57e-05	0.000259	0.21	4.43	0.000917	0.00471
GLO1	ILMN_1702177	6		-0.44	-8.32	1.8e-06	1.72e-05	-0.26	-4.3	0.00114	0.00537
GLRX	ILMN_1737308	5	1	-0.68	-11.86	3.29e-08	9.36e-07	-0.5	-7.11	1.58e-05	0.000558
GLT25D1	ILMN_1727043	19	1	-0.25	-5.37	0.000142	0.000466	-0.14	-2.65	0.0217	0.0388
GLTSCR2	ILMN_1703565	19	1	-0.19	-4.27	0.000976	0.00216	-0.14	-2.69	0.0205	0.0372
GMIP	ILMN_1805693	19	1	-0.3	-5.3	0.000158	0.000507	-0.31	-4.39	0.00098	0.0049
GMNN	ILMN_1720114	6	1	0.26	6.2	3.69e-05	0.000168	0.18	3.73	0.00309	0.0104
GMPR2	ILMN_2365595	14	1	-0.29	-6.46	2.44e-05	0.000122	-0.25	-3.43	0.00532	0.0149
GMPR2	ILMN_1677919	14	1	-0.3	-7.24	7.82e-06	5.18e-05	-0.2	-3.18	0.00839	0.0202
GNA13	ILMN_1758906	17		-0.43	-6.85	1.36e-05	7.92e-05	-0.43	-5.51	0.000158	0.00171
GNA13	ILMN_2176037	17		-0.45	-4.56	0.000575	0.00142	-0.35	-2.99	0.0119	0.0256
GNA15	ILMN_1773963	19		0.65	5.88	6.11e-05	0.000245	0.67	6.79	2.44e-05	0.000701
GNAI2	ILMN_1775762	3		-0.51	-9.63	3.59e-07	5.45e-06	-0.36	-5.71	0.000116	0.00148
GNB5	ILMN_2412294	15		-0.21	-4.12	0.00129	0.00269	-0.24	-5.25	0.000239	0.00214
GNG10	ILMN_1757074	9	1	0.31	4.45	0.000698	0.00166	0.21	2.72	0.0194	0.0358
GNG4	ILMN_1804357	1		0.78	13.61	6.5e-09	3.16e-07	0.55	7.4	1.08e-05	0.000497
GNL3	ILMN_1806106	3		0.66	13.86	5.24e-09	2.65e-07	0.55	8.78	1.99e-06	0.000323
GNL3	ILMN_2324056	3		0.65	14.31	3.58e-09	2.06e-07	0.58	7.03	1.75e-05	0.000593
GNPAT	ILMN_1699859	1	1	-0.18	-4.4	0.000765	0.00178	-0.22	-3.61	0.00382	0.012
GNPDA1	ILMN_1784709	5		-0.45	-9.45	4.39e-07	6.32e-06	-0.29	-3.45	0.00512	0.0145
GNPTAB	ILMN_1736757	12		0.45	7.18	8.43e-06	5.46e-05	0.28	4.02	0.00187	0.00744
GNS	ILMN_1744517	12		-0.32	-7.55	5.03e-06	3.68e-05	-0.25	-4.46	0.000877	0.00457
GOLPH3L	ILMN_1706764	1	1	0.29	6.39	2.72e-05	0.000133	0.19	2.94	0.013	0.0271
GOLPH4	ILMN_1795344	3	1	-0.35	-6.34	2.97e-05	0.000142	-0.12	-2.87	0.0148	0.0298
GON4L	ILMN_1661138	1	1	0.39	7	1.1e-05	6.72e-05	0.35	7.17	1.47e-05	0.000549
GOPC	ILMN_2388585	6	1	0.44	6.74	1.61e-05	8.99e-05	0.26	3.37	0.00588	0.0159
GORASP2	ILMN_1748018	2	1	0.23	4.13	0.00127	0.00266	0.18	3.72	0.00313	0.0105
GOSR2	ILMN_1656293	17	1	0.23	4.97	0.000281	0.000801	0.21	3.04	0.0108	0.0241
GOSR2	ILMN_1807072	17	1	0.18	3.92	0.00186	0.00359	0.13	2.91	0.0137	0.0282
GOT1	ILMN_1656145	10	1	-0.32	-6.49	2.33e-05	0.000118	-0.26	-4.7	0.000585	0.00355
GPA33	ILMN_1729170	1	1	-0.45	-9.14	6.38e-07	8.1e-06	-0.46	-6.22	5.45e-05	0.000983
GPATCH4	ILMN_2383305	1		0.54	8.92	8.38e-07	9.89e-06	0.47	5.79	0.000103	0.00137
GPATCH4	ILMN_2281069	1		0.41	10.32	1.63e-07	3.05e-06	0.23	3.29	0.00685	0.0177
GPATCH4	ILMN_2383306	1		0.32	7.1	9.52e-06	5.98e-05	0.31	3.01	0.0113	0.0248
GPC3	ILMN_2051972	X	1	-0.19	-3.98	0.00168	0.00331	-0.17	-3.36	0.00602	0.0162
GPD1L	ILMN_1694106	3	1	-0.19	-4.88	0.000329	0.000911	-0.22	-4.44	0.000909	0.00468
GPN2	ILMN_2205245	1		0.3	5.92	5.71e-05	0.000233	0.3	3.82	0.00262	0.00933
GPNMB	ILMN_1801205	7		-1.1	-16.46	6.68e-10	7.9e-08	-0.83	-7.02	1.78e-05	0.000593
GPNMB	ILMN_2407389	7		-0.84	-13.04	1.08e-08	4.28e-07	-0.66	-6.5	3.63e-05	0.000813
GPR114	ILMN_1666902	16		-0.28	-5.8	6.93e-05	0.000269	-0.26	-4.83	0.000467	0.00313
GPR132	ILMN_1811171	14		-0.31	-4.59	0.000544	0.00136	-0.43	-3.86	0.00248	0.00903
GPR137B	ILMN_2121816	1		0.41	7.15	8.78e-06	5.63e-05	0.37	7.01	1.8e-05	0.000593
GPR160	ILMN_1662846	3		-0.52	-7.36	6.56e-06	4.5e-05	-0.42	-5.72	0.000115	0.00147
GPR162	ILMN_1730816	12		-0.33	-7.05	1.02e-05	6.34e-05	-0.23	-4.52	0.000792	0.00429
GPR37	ILMN_2218935	7	1	-0.19	-4.38	0.000804	0.00185	-0.12	-2.86	0.0149	0.03
GPSM2	ILMN_2139816	1		-0.25	-4.75	0.000411	0.00109	-0.19	-3.44	0.00522	0.0147
GPSM3	ILMN_1662799	6	1	-0.3	-6.07	4.5e-05	0.000194	-0.38	-4.87	0.000439	0.00301
GPX7	ILMN_1726030	1		-0.33	-7.68	4.18e-06	3.19e-05	-0.39	-7.56	8.8e-06	0.000467
GRAMD1A	ILMN_1737157	19	1	0.59	12.21	2.35e-08	7.45e-07	0.67	8.95	1.64e-06	0.000323
GRAMD1B	ILMN_3237376	11	1	-0.22	-4.12	0.00128	0.00267	-0.2	-3.51	0.0046	0.0135
GRAMD3	ILMN_2065690	5	1	0.27	4.36	0.00083	0.00189	0.28	2.84	0.0156	0.0311
GRAMD4	ILMN_1723706	22		-0.28	-6.27	3.31e-05	0.000154	-0.22	-4.86	0.000451	0.00305
GRHPR	ILMN_1664798	9		-0.19	-3.79	0.00239	0.00436	-0.17	-3.39	0.00566	0.0155
GRN	ILMN_1811702	17	1	-0.67	-11.02	7.7e-08	1.74e-06	-0.39	-5.6	0.000137	0.00161
GRN	ILMN_1724250	17	1	-0.57	-11.84	3.35e-08	9.5e-07	-0.4	-3.59	0.004	0.0123
GRPEL1	ILMN_1670817	4		0.5	6.17	3.87e-05	0.000174	0.67	8.15	4.18e-06	0.000405
GRPEL2	ILMN_1721138	5	1	0.39	6.55	2.13e-05	0.00011	0.26	4.28	0.00119	0.00551
GSDMD	ILMN_1665428	8		-0.44	-7.14	8.95e-06	5.69e-05	-0.27	-3.22	0.00784	0.0193
GSPT1	ILMN_1750130	16		0.26	5.23	0.00018	0.000557	0.27	5.26	0.000233	0.00212
GSS	ILMN_1683462	20	1	-0.18	-3.85	0.00212	0.00399	-0.2	-4.05	0.00177	0.00715
GSTK1	ILMN_1725241	7		-0.34	-6.58	2.06e-05	0.000107	-0.31	-5.35	0.000204	0.00198
GSTO1	ILMN_2227573	10	1	-0.23	-4.79	0.000382	0.00102	-0.24	-4.55	0.00075	0.00415
GTF2B	ILMN_1737857	1		0.39	7.65	4.39e-06	3.3e-05	0.26	3.81	0.0027	0.0095
GTF2E1	ILMN_1655921	3		0.51	10.8	9.7e-08	2.04e-06	0.42	5.1	0.000301	0.00243
GTF2E2	ILMN_1664931	8	1	0.19	4.21	0.00109	0.00235	0.2	3.23	0.00769	0.0191
GTF3A	ILMN_1658464	13		-0.29	-4.54	0.000594	0.00146	-0.26	-3.75	0.00297	0.0102
GTPBP2	ILMN_1694475	6	1	-0.18	-3.89	0.00196	0.00374	-0.23	-4.4	0.000969	0.00487
GTSF1	ILMN_2069632	12		-0.2	-4.2	0.00111	0.00238	-0.13	-2.46	0.0307	0.0489
GYG1	ILMN_2230862	3	1	-0.42	-9.18	6.08e-07	7.89e-06	-0.33	-6.17	5.89e-05	0.00103
GYPC	ILMN_1682332	2		0.37	6.17	3.87e-05	0.000174	0.27	4.16	0.00145	0.00627
GYPC	ILMN_1668039	2		0.32	4.79	0.000384	0.00103	0.29	3.29	0.0068	0.0176
H1F0	ILMN_1757467	22		-0.37	-6.35	2.92e-05	0.00014	-0.34	-4.38	0.000993	0.00494
H1FX	ILMN_1773964	3		-0.27	-5.06	0.000238	0.0007	-0.27	-4.01	0.00189	0.00749
H2AFY2	ILMN_1705570	10		-0.32	-7.28	7.37e-06	4.95e-05	-0.31	-4.77	0.000519	0.00333
H3F3B	ILMN_1695706	17	1	-0.48	-6.77	1.53e-05	8.65e-05	-0.36	-4.2	0.00136	0.00606
HACL1	ILMN_1723414	3		-0.19	-4.19	0.00113	0.00241	-0.18	-3.93	0.00217	0.00825
HADH	ILMN_1719906	4		-0.23	-5.08	0.000233	0.000685	-0.29	-4.46	0.000868	0.00454
HADHA	ILMN_1712751	2	1	-0.25	-5.75	7.54e-05	0.000288	-0.14	-2.48	0.0298	0.048
HADHB	ILMN_2197846	2	1	-0.32	-8.15	2.23e-06	2.03e-05	-0.19	-4.12	0.00156	0.00654
HAGH	ILMN_1772731	16	1	-0.35	-7.39	6.27e-06	4.36e-05	-0.23	-2.98	0.012	0.0257
HARS2	ILMN_1715113	5	1	0.29	5.42	0.00013	0.000438	0.36	4.85	0.000457	0.00309
HAUS4	ILMN_1771003	14	1	-0.26	-4.66	0.00048	0.00123	-0.21	-3.56	0.0042	0.0127
HAVCR2	ILMN_1693826	5		-0.75	-14.95	2.13e-09	1.57e-07	-0.54	-8.44	2.97e-06	0.000346
HBEGF	ILMN_2121408	5		-1.07	-20.73	4e-11	1.1e-08	-0.87	-7.5	9.53e-06	0.000478
HCCS	ILMN_1707236	X	1	0.5	7.92	3.03e-06	2.51e-05	0.33	5.99	7.68e-05	0.00118
HCFC2	ILMN_1674297	12	1	0.19	4.2	0.00111	0.00239	0.19	4.1	0.00163	0.00675
HCLS1	ILMN_1727402	3	1	-0.3	-6.76	1.56e-05	8.75e-05	-0.18	-2.75	0.0182	0.0343
HCP5	ILMN_1803945	6		-0.42	-10.65	1.14e-07	2.3e-06	-0.31	-5.93	8.31e-05	0.00123
HDAC3	ILMN_1772455	5	1	-0.33	-4.48	0.000667	0.0016	-0.25	-4.12	0.00157	0.00657
HDAC4	ILMN_1764396	2	1	-0.24	-3.81	0.00229	0.00422	-0.25	-5.12	0.000295	0.00241
HDAC9	ILMN_1781173	7	1	0.23	4.97	0.000279	0.000798	0.14	3.27	0.00706	0.018
HDDC2	ILMN_1753745	6	1	-0.21	-4.06	0.00143	0.00292	-0.22	-4.22	0.00131	0.0059
HDDC3	ILMN_1781638	15	1	-0.29	-6.27	3.29e-05	0.000154	-0.29	-5.15	0.000279	0.00235
HEBP1	ILMN_1802557	12		-0.36	-8.1	2.37e-06	2.11e-05	-0.32	-4.35	0.00106	0.00513
HELQ	ILMN_1720440	4		0.3	6.31	3.09e-05	0.000146	0.23	3.94	0.00214	0.00815
HERC2	ILMN_1813475	15	1	-0.18	-4.23	0.00105	0.00228	-0.13	-2.57	0.0255	0.0431
HERC4	ILMN_1678922	10	1	0.19	3.8	0.00231	0.00423	0.17	3.37	0.00593	0.016
HES4	ILMN_1653466	1		-0.44	-5.33	0.000151	0.000485	-0.35	-4.21	0.00133	0.00595
HEY1	ILMN_1788203	8		-0.46	-8.33	1.76e-06	1.7e-05	-0.39	-4.74	0.000548	0.00345
HEYL	ILMN_1654324	1		-0.3	-5.96	5.37e-05	0.000222	-0.25	-3.27	0.00713	0.0182
HIAT1	ILMN_1763007	1		0.41	7.18	8.41e-06	5.46e-05	0.41	5.63	0.000132	0.00159
HIBADH	ILMN_1804150	7	1	-0.36	-7.74	3.87e-06	3.02e-05	-0.32	-4.56	0.00073	0.00408
HIBCH	ILMN_1656977	2		-0.24	-4.86	0.000342	0.000934	-0.23	-4.58	0.000717	0.00404
HIC2	ILMN_1652762	22		0.2	4.45	0.000705	0.00167	0.24	4.17	0.00143	0.00623
HINFP	ILMN_1667453	11	1	0.22	5.3	0.000159	0.000509	0.22	3.5	0.00472	0.0137
HINT2	ILMN_1697820	9		-0.19	-4.13	0.00126	0.00263	-0.24	-4.87	0.00044	0.00302
HIST2H2BE	ILMN_1732071	1	1	-0.29	-5.64	9.02e-05	0.000331	-0.27	-5.28	0.000229	0.0021
HIST3H2A	ILMN_1779648	1	1	-0.34	-5.07	0.000236	0.000694	-0.26	-5.5	0.000162	0.00173
HIVEP1	ILMN_1735548	6	1	-0.32	-5.88	6.07e-05	0.000244	-0.14	-3.32	0.00648	0.017
HJURP	ILMN_1703906	2		0.21	4.61	0.00053	0.00133	0.24	3.96	0.00207	0.008
HK3	ILMN_1670302	5	1	-0.27	-4.92	0.000306	0.000858	-0.26	-5.12	0.000292	0.00241
HLA-A29.1	ILMN_2165753			0.38	6.7	1.71e-05	9.36e-05	0.24	3.22	0.00774	0.0192
HLA-DMA	ILMN_1695311	6	1	-0.42	-8.12	2.31e-06	2.07e-05	-0.21	-3.4	0.00562	0.0154
HLA-DRA	ILMN_2157441	6		-0.82	-8.92	8.33e-07	9.85e-06	-0.47	-5.66	0.000125	0.00156
HLA-DRB1	ILMN_1715169	6		-0.3	-5.92	5.71e-05	0.000233	-0.3	-3.11	0.00955	0.0221
HLA-DRB5	ILMN_1697499	6		-0.3	-4.43	0.000732	0.00172	-0.19	-2.81	0.0163	0.0321
HLA-DRB6	ILMN_2066066	6		-0.29	-5.53	0.000109	0.000383	-0.25	-3.24	0.00744	0.0187
HLA-H	ILMN_2130441	6		0.29	4.48	0.000668	0.0016	0.19	2.82	0.0162	0.0319
HLX	ILMN_2087646	1		-0.35	-6.15	3.96e-05	0.000177	-0.25	-3.54	0.0044	0.0131
HMGCS1	ILMN_1797728	5	1	-0.31	-4.48	0.000665	0.00159	-0.3	-3.85	0.00252	0.00911
HMMR	ILMN_2409220	5		-0.68	-12.51	1.77e-08	6.02e-07	-0.51	-5.26	0.000234	0.00212
HMMR	ILMN_1781942	5		-0.57	-14.52	3.01e-09	1.86e-07	-0.36	-3.55	0.00426	0.0128
HMOX1	ILMN_1800512	22		-0.4	-5.2	0.000188	0.000578	-0.44	-4.14	0.00151	0.00642
HNRNPA0	ILMN_1753279	5		0.23	4.87	0.000336	0.000924	0.2	4.42	0.000928	0.00474
HNRNPAB	ILMN_2335718	5	1	0.3	6.24	3.46e-05	0.000159	0.23	4.26	0.00123	0.00563
HNRNPAB	ILMN_1651262	5	1	0.33	8.37	1.67e-06	1.64e-05	0.21	3.92	0.00222	0.00836
HNRNPAB	ILMN_1696485	5	1	0.26	5.37	0.000141	0.000462	0.25	3.6	0.00392	0.0122
HNRPDL	ILMN_1653432	4	1	0.27	4.48	0.000668	0.0016	0.35	4.88	0.000432	0.003
HNRPLL	ILMN_1791575	2	1	-0.33	-5.79	7.11e-05	0.000276	-0.31	-4.51	0.0008	0.00431
HNRPUL2	ILMN_1810327			-0.24	-5.1	0.000224	0.000665	-0.25	-5.01	0.000348	0.00262
HOMER3	ILMN_1811579	19		-0.27	-4.8	0.000378	0.00101	-0.27	-3.82	0.00266	0.00943
HOXA10	ILMN_1689336	7	1	-0.39	-5.39	0.000136	0.000454	-0.25	-4.79	0.000503	0.00327
HPCAL1	ILMN_1764850	2	1	-0.52	-6.53	2.19e-05	0.000113	-0.26	-2.83	0.0159	0.0314
HPSE	ILMN_2092850	4		-0.2	-4.29	0.000934	0.00208	-0.2	-2.78	0.0174	0.0332
HS.10862	ILMN_1843198	1		0.59	10.88	8.97e-08	1.92e-06	0.25	3.52	0.0045	0.0133
HS.123474	ILMN_1905075	13	1	-0.19	-3.95	0.00175	0.00343	-0.16	-3.34	0.0062	0.0164
HS.125056	ILMN_1862521	1	1	-0.4	-9.52	4.05e-07	5.96e-06	-0.31	-4.86	0.000443	0.00302
HS.127310	ILMN_1859946	1		-0.33	-6.43	2.57e-05	0.000128	-0.17	-3.46	0.00505	0.0143
HS.130916	ILMN_1863284	11		0.35	6.61	1.95e-05	0.000103	0.23	4.71	0.000569	0.00349
HS.133181	ILMN_1912287	3		-0.35	-6.73	1.63e-05	9.06e-05	-0.25	-5.02	0.000344	0.00261
HS.143408	ILMN_1852793	19		-0.25	-4.92	0.000308	0.000862	-0.23	-3.9	0.00228	0.00852
HS.211724	ILMN_1842448	3		0.25	4.74	0.000417	0.0011	0.24	3.81	0.00269	0.00947
HS.225083	ILMN_1867134	1	1	-0.23	-3.82	0.00224	0.00415	-0.23	-2.64	0.0222	0.0393
HS.25318	ILMN_1837428	18	1	0.77	10.57	1.24e-07	2.45e-06	0.56	7.21	1.39e-05	0.000534
HS.25892	ILMN_1898124	7		0.49	8.4	1.6e-06	1.6e-05	0.4	4.28	0.00119	0.0055
HS.276860	ILMN_1821176	18		-0.21	-4.97	0.000282	0.000803	-0.19	-3.51	0.00459	0.0135
HS.294603	ILMN_1903568	14		-0.29	-5.73	7.79e-05	0.000296	-0.39	-5.94	8.22e-05	0.00123
HS.296031	ILMN_1827736	X	1	-0.22	-4.36	0.000825	0.00188	-0.15	-2.74	0.0187	0.0348
HS.31961	ILMN_1816603	2	1	-0.24	-5.79	7.06e-05	0.000274	-0.16	-2.92	0.0134	0.0277
HS.355933	ILMN_1915076	5		-0.24	-5.32	0.000154	0.000495	-0.21	-4.59	0.000699	0.00397
HS.363526	ILMN_1846306	8		-0.28	-5.39	0.000137	0.000455	-0.27	-5.44	0.000178	0.00183
HS.381884	ILMN_1894367	8	1	-0.3	-6.68	1.76e-05	9.54e-05	-0.29	-5.36	0.000202	0.00196
HS.402146	ILMN_1862737	1		-0.43	-9.2	5.92e-07	7.77e-06	-0.28	-3.41	0.00551	0.0152
HS.403972	ILMN_1864166	1	1	0.92	18.38	1.76e-10	3.54e-08	0.57	6.02	7.27e-05	0.00116
HS.406106	ILMN_1819494	5	1	0.49	8.29	1.85e-06	1.75e-05	0.36	3.95	0.0021	0.00806
HS.407903	ILMN_1913678	12	1	0.19	4.2	0.00111	0.00239	0.17	3.18	0.00838	0.0202
HS.434957	ILMN_1849186	8	1	0.33	7.14	9.01e-06	5.73e-05	0.32	4.95	0.000389	0.00279
HS.444291	ILMN_1863196	2		-0.42	-9.48	4.27e-07	6.2e-06	-0.34	-4.77	0.00052	0.00333
HS.444913	ILMN_1882315			-0.32	-6.6	2e-05	0.000106	-0.16	-2.84	0.0156	0.0311
HS.473191	ILMN_1856315			0.52	5.55	0.000105	0.000373	0.35	3.16	0.00867	0.0207
HS.475334	ILMN_1847308	11	1	-0.52	-13.53	7e-09	3.31e-07	-0.42	-6.32	4.73e-05	0.000918
HS.516646	ILMN_1841334	2	1	0.36	8.08	2.43e-06	2.15e-05	0.44	7.68	7.52e-06	0.000448
HS.519750	ILMN_1832033	5		-0.21	-4.95	0.000291	0.000826	-0.22	-4.61	0.000677	0.0039
HS.527657	ILMN_1912333	1		-1.12	-21.65	2.35e-11	8.07e-09	-0.79	-6.18	5.81e-05	0.00102
HS.532698	ILMN_1862217	15	1	-0.34	-7.8	3.55e-06	2.8e-05	-0.34	-7.11	1.57e-05	0.000558
HS.537890	ILMN_1896187	1		-0.26	-5.69	8.35e-05	0.000312	-0.18	-3.72	0.00316	0.0106
HS.538535	ILMN_1908996	10		0.3	6.71	1.68e-05	9.26e-05	0.27	3.49	0.00477	0.0138
HS.545589	ILMN_1908824		1	0.3	4.3	0.000915	0.00204	0.47	4	0.00194	0.00762
HS.551128	ILMN_1844593	8	1	0.56	8.3	1.83e-06	1.75e-05	0.39	4.05	0.00175	0.00711
HS.551847	ILMN_1909886	1		-0.3	-5.04	0.000247	0.000722	-0.2	-2.92	0.0134	0.0278
HS.554203	ILMN_1838767	9		-0.33	-6.04	4.74e-05	0.000202	-0.2	-3.18	0.00839	0.0202
HS.559564	ILMN_1849218	1		-0.35	-7.26	7.59e-06	5.06e-05	-0.34	-6.63	3.04e-05	0.000759
HS.560732	ILMN_1879482	13		0.33	4.71	0.000446	0.00116	0.46	3.78	0.00283	0.00982
HS.564874	ILMN_1853167			0.33	5.42	0.00013	0.000439	0.35	3.59	0.004	0.0123
HS.567392	ILMN_1885165	9	1	0.26	5.71	8.04e-05	0.000303	0.14	2.94	0.0129	0.027
HS.57079	ILMN_1911042	10	1	-0.29	-5.6	9.63e-05	0.000348	-0.22	-3.03	0.0109	0.0242
HS.572219	ILMN_1875123			0.6	7.23	7.85e-06	5.19e-05	0.44	5.33	0.000209	0.002
HS.5724	ILMN_1839019	3		-0.19	-4.31	0.000898	0.00201	-0.17	-3.05	0.0106	0.0237
HS.575038	ILMN_1910180	2	1	0.5	11.77	3.62e-08	1e-06	0.37	6.39	4.24e-05	0.000871
HS.579631	ILMN_1881909	19		-0.26	-3.74	0.00261	0.00468	-0.3	-2.83	0.0158	0.0313
HS.66187	ILMN_1833858	2	1	-0.21	-5.5	0.000115	0.000397	-0.18	-2.65	0.0221	0.0391
HS.7572	ILMN_1863185	1	1	-0.38	-5.69	8.3e-05	0.000311	-0.34	-3.97	0.00205	0.00792
HS.76704	ILMN_1892608	X		0.23	5.62	9.38e-05	0.000341	0.27	2.69	0.0203	0.0368
HS.85445	ILMN_1860753	7		-0.16	-4.26	0.000996	0.0022	-0.12	-2.6	0.0239	0.0412
HS.92308	ILMN_1817255	12	1	0.24	5.14	0.000209	0.000627	0.16	2.55	0.0263	0.0441
HS1BP3	ILMN_1738237	2	1	-0.26	-4.22	0.00107	0.00233	-0.25	-4.31	0.00113	0.00535
HS3ST3A1	ILMN_1692056	17	1	0.7	14.63	2.75e-09	1.8e-07	0.65	8.98	1.59e-06	0.000323
HSCB	ILMN_2184789	22		0.28	6.28	3.23e-05	0.000151	0.23	3.84	0.00254	0.00916
HSD17B11	ILMN_1735367	4		-0.3	-5.18	0.000195	0.000592	-0.29	-3.5	0.00467	0.0136
HSDL2	ILMN_1787843	9	1	-0.18	-4.6	0.000538	0.00135	-0.32	-5.42	0.000183	0.00186
HSPA1B	ILMN_1660436	6	1	0.46	6.98	1.13e-05	6.84e-05	0.52	4.58	0.00071	0.00402
HSPA6	ILMN_1806165	1		0.36	4.76	0.000407	0.00107	0.25	2.52	0.0276	0.0455
HSPC111	ILMN_1704055	5	1	0.47	6.63	1.89e-05	0.000101	0.39	4.26	0.00122	0.00561
IARS	ILMN_1733956	9		-0.22	-4.83	0.000357	0.000967	-0.19	-2.75	0.0184	0.0345
IARS2	ILMN_1671207	1		-0.32	-7.49	5.48e-06	3.93e-05	-0.26	-4.92	0.000407	0.00288
ICA1	ILMN_1814787	7	1	-0.6	-13.99	4.72e-09	2.45e-07	-0.49	-6.52	3.56e-05	0.000807
ICA1	ILMN_2365569	7		-0.49	-13.24	9.09e-09	3.83e-07	-0.26	-3.8	0.00273	0.00957
ICAM1	ILMN_1812226	19	1	0.5	10.14	2e-07	3.55e-06	0.32	5.02	0.000342	0.00261
ICAM2	ILMN_1786823	17	1	0.35	5.74	7.71e-05	0.000293	0.37	5.2	0.000259	0.00225
ID2	ILMN_1793990	2		-0.34	-4.34	0.000864	0.00195	-0.45	-5.07	0.00032	0.00252
ID2	ILMN_2086095	2		-0.57	-6.51	2.28e-05	0.000116	-0.48	-4.36	0.00103	0.00506
IDH1	ILMN_2091347	2		-0.38	-5.77	7.28e-05	0.00028	-0.32	-5.16	0.000277	0.00234
IDO1	ILMN_3239965	8		0.59	8.2	2.09e-06	1.93e-05	0.47	5.46	0.000171	0.00179
IDS	ILMN_1815445	X	1	-0.2	-4.07	0.00141	0.00288	-0.14	-2.49	0.0292	0.0474
IER2	ILMN_1700584	19		-0.33	-7.18	8.41e-06	5.46e-05	-0.34	-5.19	0.000264	0.00228
IER5	ILMN_1721833	1	1	0.21	3.95	0.00175	0.00343	0.15	3.05	0.0106	0.0237
IFI27	ILMN_2058782	14		-0.27	-5.03	0.000253	0.000739	-0.19	-3.32	0.00642	0.0169
IFI27L1	ILMN_3272500	14		0.3	5.05	0.000243	0.000714	0.28	3.34	0.0062	0.0164
IFI30	ILMN_1807277	19		-0.81	-14.42	3.28e-09	1.95e-07	-0.64	-5.87	9.11e-05	0.00127
IFI35	ILMN_1745374	17	1	-0.56	-9.01	7.44e-07	9.09e-06	-0.48	-6.29	4.95e-05	0.000937
IFIT2	ILMN_1739428	10		-1.32	-12.8	1.35e-08	4.99e-07	-0.87	-9.03	1.51e-06	0.000323
IFITM3	ILMN_1805750	11		-0.38	-5.29	0.000161	0.000511	-0.37	-3.86	0.00248	0.00903
IFNAR1	ILMN_1752923	21		0.3	7.17	8.57e-06	5.53e-05	0.37	5.62	0.000133	0.00159
IFNB1	ILMN_1682245	9	1	-0.17	-3.72	0.00269	0.00478	-0.14	-2.63	0.0229	0.0402
IFRD2	ILMN_1742031	3	1	0.23	3.82	0.00223	0.00414	0.15	3.04	0.0108	0.024
IGF2BP3	ILMN_1807423	7	1	-0.18	-3.93	0.00181	0.00352	-0.17	-3.15	0.00884	0.021
IGFBP3	ILMN_2396875	7		0.59	10.18	1.91e-07	3.43e-06	0.5	7.03	1.76e-05	0.000593
IGFBP3	ILMN_1746085	7		0.48	9.56	3.87e-07	5.78e-06	0.32	3.82	0.00263	0.00934
IGFBP4	ILMN_1665865	17		0.63	10.3	1.67e-07	3.11e-06	0.44	4.89	0.000423	0.00296
IKBKB	ILMN_1727142	8		0.25	5.67	8.66e-05	0.000322	0.19	2.8	0.0168	0.0326
IKBKE	ILMN_1755024	1	1	0.36	7.97	2.83e-06	2.41e-05	0.37	5.28	0.000227	0.0021
IKZF1	ILMN_1676575	7		0.91	14.27	3.73e-09	2.11e-07	0.58	5.83	9.71e-05	0.00132
IL10	ILMN_2073307	1		0.34	3.98	0.00166	0.00329	0.3	2.93	0.0131	0.0273
IL10RA	ILMN_1652825	11	1	0.17	3.7	0.00279	0.0049	0.15	2.89	0.0141	0.0287
IL18BP	ILMN_2334296	11	1	-0.45	-8.37	1.67e-06	1.64e-05	-0.32	-4.6	0.000689	0.00394
IL18R1	ILMN_1781700	2	1	0.75	13.26	8.92e-09	3.83e-07	0.75	6.61	3.12e-05	0.000767
IL18RAP	ILMN_1721762	2		0.52	6.77	1.53e-05	8.65e-05	0.54	5.13	0.000291	0.00241
IL1A	ILMN_1658483	2	1	-0.79	-18.11	2.1e-10	3.79e-08	-0.61	-7.7	7.33e-06	0.000448
IL23A	ILMN_1715603	12	1	0.55	4.5	0.000645	0.00155	0.75	5.45	0.000173	0.0018
IL4I1	ILMN_1659960	19		0.52	9.8	2.94e-07	4.67e-06	0.54	8.75	2.07e-06	0.000323
IL7R	ILMN_1691341		1	0.54	7.69	4.14e-06	3.17e-05	0.31	4.92	0.000408	0.00288
IL7R	ILMN_2342579	5	1	0.63	7.71	4.05e-06	3.11e-05	0.4	4.42	0.000925	0.00473
ILF2	ILMN_1745172	1	1	0.17	4.41	0.00076	0.00177	0.21	3.82	0.00264	0.00937
ILK	ILMN_2364376	11	1	-0.36	-5.96	5.4e-05	0.000222	-0.2	-3.54	0.00436	0.013
ILVBL	ILMN_1769451	19		-0.29	-6.62	1.94e-05	0.000103	-0.15	-2.66	0.0216	0.0385
IMP3	ILMN_1733696	15	1	0.7	10.66	1.12e-07	2.27e-06	0.58	7.66	7.73e-06	0.000448
IMPA2	ILMN_2094061	18		-0.58	-8.99	7.68e-07	9.25e-06	-0.61	-6.89	2.12e-05	0.000651
IMPDH2	ILMN_1705737	3		-0.32	-5.03	0.000254	0.00074	-0.21	-3.69	0.00335	0.0109
INDO	ILMN_1656310	8		0.45	6.76	1.57e-05	8.81e-05	0.41	4.87	0.000439	0.00301
ING1	ILMN_1662243	13		-0.36	-7.99	2.74e-06	2.35e-05	-0.21	-3.5	0.00464	0.0136
INPP1	ILMN_1667239	2		0.27	5.41	0.000131	0.000441	0.22	3.59	0.00398	0.0123
INPP5D	ILMN_1744212	2	1	-0.55	-10.34	1.6e-07	3.03e-06	-0.55	-5.52	0.000155	0.00171
INPPL1	ILMN_1728426	11	1	-0.36	-5.1	0.000224	0.000665	-0.22	-3.26	0.00722	0.0183
INSIG1	ILMN_1686989	7		-0.59	-11.67	3.96e-08	1.05e-06	-0.3	-3.73	0.00308	0.0104
INSIG2	ILMN_1676629	2		0.53	3.75	0.00253	0.00457	0.49	3.98	0.002	0.00783
INTS2	ILMN_1686553	17	1	0.21	4.27	0.000979	0.00217	0.14	3.02	0.0112	0.0246
INTS7	ILMN_1718354	1		0.2	4.51	0.000633	0.00153	0.13	2.65	0.022	0.0391
IP6K1	ILMN_3187328	3		0.53	11.14	6.82e-08	1.61e-06	0.46	9.48	9.19e-07	0.000321
IP6K1	ILMN_2392286	3		0.52	9.97	2.41e-07	4.06e-06	0.54	8.01	4.98e-06	0.000416
IP6K1	ILMN_1700231	3		0.45	11.54	4.52e-08	1.17e-06	0.39	5.93	8.33e-05	0.00123
IPO7	ILMN_1652378	11		0.36	6.99	1.11e-05	6.74e-05	0.25	3.84	0.00253	0.00915
IQGAP1	ILMN_1803819	15	1	-0.28	-4.92	0.000307	0.000861	-0.33	-3.59	0.00398	0.0122
IQSEC1	ILMN_1808299	3	1	-0.29	-6.92	1.23e-05	7.3e-05	-0.25	-4.78	0.000509	0.00329
IRF3	ILMN_1765649	19		-0.2	-4.7	0.000452	0.00118	-0.21	-4.53	0.000778	0.00424
IRF4	ILMN_1754507	6		-0.37	-7.03	1.05e-05	6.45e-05	-0.33	-4.49	0.000834	0.00444
IRF8	ILMN_1666594	16	1	0.59	8.9	8.52e-07	9.97e-06	0.5	4.48	0.000848	0.00449
IRS2	ILMN_2083469	13	1	-0.94	-20.8	3.86e-11	1.1e-08	-0.66	-7.22	1.37e-05	0.000534
ISG20L2	ILMN_2090397	1	1	0.42	4.87	0.000332	0.000916	0.22	3.39	0.00566	0.0155
ISOC1	ILMN_1764861	5	1	0.33	5.51	0.000111	0.000388	0.14	2.88	0.0145	0.0294
ITFG1	ILMN_1693310	16		-0.33	-7.31	6.98e-06	4.74e-05	-0.24	-2.79	0.0171	0.033
ITGAX	ILMN_2254635	16		-0.28	-4.14	0.00123	0.00258	-0.31	-6.51	3.62e-05	0.000813
ITGB1	ILMN_1723467	10		-0.27	-5.26	0.000171	0.000535	-0.19	-4.54	0.000767	0.0042
ITPKA	ILMN_1776516	15	1	-0.39	-8.52	1.39e-06	1.44e-05	-0.19	-2.67	0.021	0.0377
ITPR1	ILMN_1789505	3	1	-0.53	-7.18	8.41e-06	5.46e-05	-0.41	-9.26	1.16e-06	0.000323
ITPRIP	ILMN_1805192	10		-0.51	-8.99	7.67e-07	9.25e-06	-0.51	-5.4	0.000189	0.00188
ITPRIP	ILMN_3239181	10		-0.44	-7.37	6.5e-06	4.47e-05	-0.46	-5.12	0.000294	0.00241
ITPRIPL2	ILMN_1751034	16		-0.42	-7.67	4.28e-06	3.23e-05	-0.2	-3.07	0.0101	0.023
IWS1	ILMN_1747241	2		0.31	5.96	5.35e-05	0.000221	0.29	3.75	0.00298	0.0102
JARID2	ILMN_1764177	6	1	-0.25	-4.63	0.000507	0.00128	-0.21	-3.89	0.00235	0.0087
JMJD1A	ILMN_1722532	2	1	0.6	5.08	0.00023	0.000681	0.6	5.06	0.000324	0.00254
JMJD1C	ILMN_1764970	10	1	-0.41	-7.92	3.01e-06	2.5e-05	-0.29	-4.47	0.000858	0.00452
JMJD1C	ILMN_2410742	10		-0.29	-4.52	0.000619	0.00151	-0.18	-4.28	0.00119	0.00549
JMJD6	ILMN_2412024	17	1	0.38	5.83	6.67e-05	0.000261	0.37	4.12	0.00155	0.00654
JUNB	ILMN_2086077	19	1	-0.28	-4.01	0.00158	0.00315	-0.29	-2.97	0.0122	0.0259
KANK1	ILMN_1773427	9	1	-0.52	-11.61	4.21e-08	1.11e-06	-0.49	-6.71	2.74e-05	0.000736
KBTBD11	ILMN_1784630	8		-0.34	-6.58	2.06e-05	0.000107	-0.3	-4.87	0.000442	0.00302
KCNG1	ILMN_1673769	20		0.52	6.34	2.96e-05	0.000142	0.38	4.63	0.000655	0.0038
KCNMB1	ILMN_1652065	5	1	-0.4	-6.57	2.07e-05	0.000108	-0.34	-5.03	0.00034	0.00261
KCNN2	ILMN_1685636	5		-0.54	-9.8	2.94e-07	4.67e-06	-0.41	-7.77	6.74e-06	0.000447
KCNN2	ILMN_1749996	5		-0.29	-6.47	2.43e-05	0.000122	-0.24	-4.81	0.000488	0.00322
KCNN4	ILMN_1709937	19		0.46	7.24	7.78e-06	5.16e-05	0.46	5.62	0.000134	0.00159
KCTD12	ILMN_1742332	13		-0.54	-10.07	2.16e-07	3.73e-06	-0.47	-7.39	1.09e-05	0.000497
KCTD12	ILMN_2229649	13		-0.36	-3.78	0.00241	0.00439	-0.28	-3.35	0.00616	0.0164
KCTD6	ILMN_2146372	3	1	0.29	7	1.1e-05	6.74e-05	0.22	4.67	0.000616	0.00367
KDM6B	ILMN_2397521	17	1	-0.25	-5.64	9.04e-05	0.000331	-0.26	-4.86	0.00045	0.00305
KEAP1	ILMN_2410772	19	1	0.33	7.04	1.03e-05	6.4e-05	0.25	2.6	0.0242	0.0415
KHDRBS1	ILMN_2076640	1	1	-0.21	-4.77	0.000399	0.00106	-0.22	-3.7	0.00327	0.0108
KIAA0020	ILMN_1665483	9	1	0.33	5.25	0.000172	0.000537	0.34	7.57	8.7e-06	0.000465
KIAA0101	ILMN_2285996	15	1	0.43	4.37	0.000812	0.00186	0.46	4.16	0.00146	0.00629
KIAA0174	ILMN_1740351	16	1	0.22	4.45	0.0007	0.00166	0.21	3.33	0.00641	0.0168
KIAA0194	ILMN_1694686		1	0.29	6.24	3.48e-05	0.00016	0.36	5.64	0.000131	0.00159
KIAA0194	ILMN_3250585		1	0.21	4.36	0.000833	0.00189	0.2	2.78	0.0173	0.0331
KIAA0196	ILMN_1728676	8	1	-0.39	-7.5	5.4e-06	3.88e-05	-0.3	-4.37	0.00102	0.00506
KIAA0907	ILMN_1670752	1		0.73	13.28	8.73e-09	3.81e-07	0.65	9.64	7.73e-07	0.000319
KIAA1009	ILMN_1781174	6	1	-0.16	-4.05	0.00146	0.00296	-0.14	-2.81	0.0164	0.0322
KIAA1267	ILMN_2200636	17	1	0.44	8.68	1.12e-06	1.22e-05	0.36	5.91	8.57e-05	0.00125
KIAA1539	ILMN_1732609	9		-0.18	-4.28	0.000959	0.00213	-0.16	-2.89	0.0142	0.0289
KIAA1586	ILMN_1722034	6		0.18	4.2	0.00111	0.00238	0.11	2.52	0.028	0.0459
KIAA1666	ILMN_1732988			0.54	11.55	4.48e-08	1.17e-06	0.41	2.58	0.0248	0.0422
KIAA1731	ILMN_3235104	11		0.19	4.51	0.000629	0.00152	0.25	5.53	0.000155	0.00171
KIAA1949	ILMN_1732967	6		0.28	5.17	0.000199	0.000603	0.32	5.47	0.000167	0.00177
KIAA1967	ILMN_1804789	8	1	-0.25	-4.19	0.00113	0.00242	-0.2	-3.15	0.00888	0.021
KIF13B	ILMN_1686562	8	1	-0.19	-3.73	0.00267	0.00476	-0.23	-4.12	0.00156	0.00655
KIF1B	ILMN_1743034	1	1	-0.75	-17.35	3.53e-10	5.49e-08	-0.67	-7.83	6.27e-06	0.000433
KIF2A	ILMN_1734476	5		0.24	4.53	0.000607	0.00148	0.34	5.57	0.000144	0.00165
KIF3B	ILMN_1702279	20	1	0.19	3.74	0.0026	0.00467	0.14	3.1	0.0097	0.0223
KIF4A	ILMN_1799667	X	1	-0.18	-4.09	0.00135	0.00278	-0.2	-4.58	0.000709	0.00401
KIFC1	ILMN_2222008	6		0.26	3.72	0.00268	0.00477	0.36	4.69	0.000592	0.00357
KLF10	ILMN_2411897	8		-0.94	-24.47	5.19e-12	4.37e-09	-0.78	-12.54	4.85e-08	0.000124
KLF10	ILMN_1659122	8		-0.8	-11.24	6.14e-08	1.49e-06	-0.61	-4.66	0.000626	0.0037
KLF10	ILMN_1667594	8		-0.31	-6.54	2.16e-05	0.000112	-0.22	-4.5	0.000809	0.00435
KLF11	ILMN_1751656		1	-0.34	-5.73	7.76e-05	0.000295	-0.22	-3.46	0.00507	0.0143
KLF4	ILMN_2137789	9	1	-0.33	-6.03	4.84e-05	0.000206	-0.33	-3.96	0.00208	0.00802
KLF4	ILMN_1779857	9	1	-0.34	-6.25	3.41e-05	0.000158	-0.23	-2.97	0.0122	0.0259
KLF6	ILMN_1735014	10		-1.21	-14.82	2.36e-09	1.66e-07	-0.99	-7.39	1.1e-05	0.000497
KLF6	ILMN_1737406	10		-1.12	-10.59	1.22e-07	2.43e-06	-0.92	-7.24	1.33e-05	0.000529
KLF9	ILMN_1778523	9		-0.41	-6.27	3.3e-05	0.000154	-0.38	-6.48	3.75e-05	0.000824
KLHDC5	ILMN_1727134	12	1	0.4	6.39	2.72e-05	0.000133	0.35	4.93	0.000399	0.00285
KLHL20	ILMN_1756525	1	1	0.25	5.01	0.000261	0.000755	0.28	4.07	0.00172	0.00701
KLHL21	ILMN_1692785	1		-0.63	-10.91	8.67e-08	1.89e-06	-0.63	-8.69	2.23e-06	0.000323
KLHL24	ILMN_1678671	3	1	-0.19	-4.53	0.000605	0.00148	-0.15	-3	0.0115	0.0251
KLHL36	ILMN_1703314	16	1	0.24	4.09	0.00134	0.00277	0.27	3.35	0.00616	0.0164
KLRAQ1	ILMN_3271092	2		-0.21	-5.01	0.00026	0.000754	-0.19	-3.9	0.0023	0.00857
KMO	ILMN_1730917	1		-0.81	-16.91	4.83e-10	6.13e-08	-0.58	-8.14	4.24e-06	0.000405
KRTCAP2	ILMN_1658802	1	1	0.2	3.91	0.00189	0.00364	0.21	3.62	0.00377	0.0119
KTELC1	ILMN_1811104	3	1	0.35	7.98	2.8e-06	2.39e-05	0.24	4.24	0.00127	0.00576
KYNU	ILMN_1737514	2		0.47	8.37	1.67e-06	1.64e-05	0.46	6.48	3.76e-05	0.000824
KYNU	ILMN_1746517	2		0.41	8.49	1.43e-06	1.47e-05	0.27	5.62	0.000135	0.0016
LACTB	ILMN_1703335	15		0.44	5.4	0.000134	0.000448	0.47	4.56	0.000738	0.00411
LACTB2	ILMN_1660635	8	1	-0.44	-7.51	5.34e-06	3.85e-05	-0.34	-4.88	0.000432	0.003
LAMA5	ILMN_1773567	20	1	0.33	4.25	0.00102	0.00224	0.2	2.68	0.0209	0.0377
LAMP2	ILMN_1752351	X	1	-0.21	-4.83	0.000357	0.000966	-0.21	-2.83	0.0157	0.0311
LAMP3	ILMN_2170813	3		0.71	13.95	4.87e-09	2.51e-07	0.67	9.16	1.29e-06	0.000323
LAMP3	ILMN_2170814	3		1.1	14.16	4.09e-09	2.22e-07	0.9	7.4	1.07e-05	0.000497
LANCL1	ILMN_2081988	2		-0.33	-7.24	7.73e-06	5.14e-05	-0.26	-3.99	0.00195	0.00765
LAPTM4A	ILMN_1745110	2		-0.23	-4.3	0.000915	0.00204	-0.27	-3.5	0.00464	0.0136
LAPTM5	ILMN_1772359	1		-0.29	-5.39	0.000138	0.000456	-0.34	-5.62	0.000133	0.00159
LARP4	ILMN_2347888	12		0.39	7.14	8.98e-06	5.71e-05	0.25	4.12	0.00158	0.00658
LARP6	ILMN_1752810	15	1	0.43	9.95	2.47e-07	4.15e-06	0.37	6.52	3.56e-05	0.000807
LASP1	ILMN_1665909	17		-0.41	-6.83	1.41e-05	8.16e-05	-0.33	-4.46	0.000878	0.00457
LASS2	ILMN_1726108	1	1	-0.17	-4.05	0.00147	0.00298	-0.31	-6.77	2.51e-05	0.000712
LASS6	ILMN_1767662	2	1	-0.23	-3.93	0.00181	0.00352	-0.22	-2.8	0.0166	0.0325
LAT	ILMN_2404625	16		-0.37	-6.35	2.91e-05	0.00014	-0.32	-6.26	5.16e-05	0.000955
LAT	ILMN_1691539	16		-0.26	-5.08	0.000231	0.000681	-0.17	-3.41	0.00548	0.0152
LBR	ILMN_1768969	1		-0.22	-3.89	0.00197	0.00376	-0.26	-3.14	0.00898	0.0212
LCP2	ILMN_1658962	5	1	-0.53	-13.23	9.16e-09	3.83e-07	-0.46	-5.68	0.000121	0.00152
LDHA	ILMN_3249748	11	1	0.67	6.93	1.21e-05	7.21e-05	0.53	5.62	0.000134	0.0016
LDHA	ILMN_1807106	11	1	0.43	4.26	0.000993	0.00219	0.46	4.59	0.000696	0.00397
LDHA	ILMN_3251145	11	1	0.23	4.86	0.000337	0.000924	0.27	4.05	0.00177	0.00715
LEAP2	ILMN_2124361	5	1	0.21	5.27	0.000168	0.000529	0.12	2.47	0.0306	0.0488
LEMD3	ILMN_2183938	12		0.3	5.85	6.45e-05	0.000254	0.27	4.78	0.000507	0.00329
LEMD3	ILMN_1727361	12		0.37	5.55	0.000104	0.000371	0.21	3.26	0.00716	0.0182
LEO1	ILMN_1801553	15	1	0.31	7.12	9.19e-06	5.8e-05	0.39	6.96	1.92e-05	0.000611
LEPRE1	ILMN_1664294	1		-0.22	-5.17	0.000199	0.000603	-0.15	-2.55	0.0261	0.0438
LEPREL1	ILMN_1657373	3	1	0.51	7.25	7.62e-06	5.07e-05	0.48	5.59	0.000139	0.00162
LEPROT	ILMN_1661537	1	1	-0.24	-5.18	0.000195	0.000593	-0.19	-3.03	0.0111	0.0244
LEPROTL1	ILMN_1752591	8		-0.49	-11.43	5.07e-08	1.28e-06	-0.42	-6.23	5.36e-05	0.000977
LGALS9	ILMN_2412214	17	1	-0.25	-3.82	0.00223	0.00414	-0.42	-3.68	0.00336	0.011
LHX2	ILMN_1807016	9	1	0.33	6.51	2.29e-05	0.000116	0.32	4.08	0.00166	0.00685
LILRB1	ILMN_2316974	19		0.27	4.53	0.000611	0.00149	0.29	4.88	0.000434	0.003
LILRB3	ILMN_1784884	19		-0.31	-5.99	5.1e-05	0.000213	-0.24	-5.04	0.000332	0.00258
LIN54	ILMN_1724062	4	1	0.56	9.39	4.76e-07	6.64e-06	0.39	7.2	1.4e-05	0.000535
LINS1	ILMN_2338197	15	1	0.22	4.16	0.00118	0.0025	0.22	3.83	0.00259	0.00927
LIPA	ILMN_1718063	10	1	-0.51	-6.25	3.42e-05	0.000158	-0.35	-3.67	0.00342	0.0111
LMAN1	ILMN_1715814	18	1	0.41	4.66	0.000484	0.00124	0.23	3.58	0.00404	0.0124
LMBR1	ILMN_1764522	7	1	-0.3	-5.58	9.93e-05	0.000357	-0.13	-2.82	0.016	0.0316
LMBRD1	ILMN_1652128	6	1	-0.27	-3.8	0.00233	0.00428	-0.22	-3.77	0.00287	0.00992
LMNA	ILMN_1737394	1	1	-0.24	-4.34	0.000853	0.00193	-0.36	-4.03	0.00182	0.0073
LMNA	ILMN_1696749	1	1	-0.29	-3.88	0.00201	0.00382	-0.28	-2.59	0.0243	0.0417
LMNB2	ILMN_1708101	19		0.33	7.38	6.36e-06	4.4e-05	0.23	2.78	0.0172	0.0331
LMO2	ILMN_1800078	11		-0.35	-4.53	0.000605	0.00148	-0.25	-3.69	0.00334	0.0109
LMO4	ILMN_2117171	1	1	-0.32	-5.3	0.000159	0.000509	-0.38	-7.03	1.77e-05	0.000593
LMO4	ILMN_1703487	1	1	-0.35	-7.86	3.29e-06	2.65e-05	-0.23	-4	0.00192	0.00756
LOC100008588	ILMN_3243593			1	8.76	1.02e-06	1.14e-05	1.24	4.38	0.000997	0.00496
LOC100008589	ILMN_3251587			0.8	6.7	1.7e-05	9.33e-05	0.8	3.7	0.00326	0.0108
LOC100127982	ILMN_3193911			0.27	5.64	9e-05	0.00033	0.3	4.03	0.00183	0.00733
LOC100128077	ILMN_3180855			-0.26	-5.67	8.61e-05	0.00032	-0.29	-6.09	6.57e-05	0.00109
LOC100128086	ILMN_3180196			0.27	6.01	4.97e-05	0.00021	0.2	3.36	0.00607	0.0162
LOC100128163	ILMN_3182893	18		-0.2	-4.36	0.000821	0.00187	-0.18	-2.83	0.0159	0.0315
LOC100128266	ILMN_3260070		1	0.33	3.82	0.00224	0.00415	0.25	4.69	0.000596	0.00358
LOC100128337	ILMN_3265761	13		0.18	3.7	0.00278	0.00489	0.15	2.78	0.0174	0.0333
LOC100128689	ILMN_3268083			0.26	4.38	0.000792	0.00183	0.26	4.84	0.000461	0.00311
LOC100128757	ILMN_3256636			-0.73	-8.23	2e-06	1.88e-05	-0.61	-5.45	0.000173	0.0018
LOC100128760	ILMN_3185092			0.18	4.43	0.000728	0.00171	0.16	2.75	0.0182	0.0344
LOC100128899	ILMN_3269484	2	1	0.28	4.1	0.00133	0.00275	0.21	2.47	0.0303	0.0485
LOC100129186	ILMN_3265193			-0.72	-11.04	7.59e-08	1.72e-06	-0.59	-7.14	1.52e-05	0.000558
LOC100129550	ILMN_3236239	3		-0.18	-3.75	0.00256	0.0046	-0.21	-4.59	0.000702	0.00398
LOC100129681	ILMN_3259146	19		-0.34	-5.23	0.00018	0.000558	-0.33	-3.25	0.00734	0.0185
LOC100129905	ILMN_3263864		1	0.17	4.22	0.00108	0.00234	0.17	3.16	0.00862	0.0206
LOC100130053	ILMN_3261345	10		0.39	4.79	0.000384	0.00102	0.19	2.46	0.0307	0.0489
LOC100130092	ILMN_3273493	8		-0.25	-5	0.000268	0.00077	-0.18	-3.72	0.00315	0.0105
LOC100130168	ILMN_3183544			0.35	4.32	0.000884	0.00198	0.28	2.65	0.0219	0.039
LOC100130511	ILMN_3188124			0.3	7.15	8.89e-06	5.68e-05	0.16	2.7	0.02	0.0364
LOC100130557	ILMN_3244693	1		-0.23	-3.82	0.00225	0.00416	-0.19	-2.88	0.0144	0.0292
LOC100130633	ILMN_3265343		1	-0.32	-6.52	2.24e-05	0.000115	-0.24	-4.41	0.000947	0.0048
LOC100130886	ILMN_3241091		1	-0.39	-8.88	8.79e-07	1.02e-05	-0.34	-6.3	4.87e-05	0.000925
LOC100130932	ILMN_3258321	19	1	0.26	4.89	0.000322	0.000896	0.22	3.25	0.0073	0.0184
LOC100130992	ILMN_3212616	10		-0.22	-4.75	0.000414	0.00109	-0.17	-2.57	0.0253	0.0428
LOC100131541	ILMN_3285162			0.19	3.74	0.00261	0.00468	0.17	2.79	0.0169	0.0328
LOC100132564	ILMN_3243644	12		1.56	15.38	1.51e-09	1.23e-07	1.39	4.96	0.000381	0.00277
LOC100132585	ILMN_3237404	7		0.39	6.14	4.06e-05	0.00018	0.27	2.95	0.0127	0.0267
LOC100132701	ILMN_3274563		1	-0.33	-7.01	1.08e-05	6.59e-05	-0.26	-5.89	8.93e-05	0.00127
LOC100132774	ILMN_3289172		1	0.3	6.18	3.82e-05	0.000172	0.31	4.49	0.00083	0.00443
LOC100133177	ILMN_3294235			0.27	4.05	0.00147	0.00297	0.29	3.43	0.00531	0.0148
LOC100133836	ILMN_3215206	5	1	0.31	4.26	0.000992	0.00219	0.33	5.28	0.000227	0.0021
LOC100133866	ILMN_3246538		1	0.35	7.54	5.12e-06	3.73e-05	0.18	3.17	0.0085	0.0204
LOC100134159	ILMN_3244728			0.26	4.35	0.000838	0.0019	0.31	2.71	0.0195	0.0358
LOC100134393	ILMN_3236680			0.61	11.17	6.61e-08	1.57e-06	0.37	3.85	0.0025	0.00907
LOC113386	ILMN_1667330	19		0.3	6.52	2.26e-05	0.000115	0.29	6.82	2.35e-05	0.000687
LOC132241	ILMN_1701247	3		0.17	3.89	0.00197	0.00375	0.24	4.07	0.00171	0.007
LOC148413	ILMN_3244323	1	1	0.25	4.78	0.000393	0.00104	0.2	2.97	0.0122	0.026
LOC151162	ILMN_3238058	2	1	0.47	8.13	2.29e-06	2.07e-05	0.52	6.61	3.14e-05	0.000768
LOC151579	ILMN_1666384	3		-0.32	-4.61	0.00053	0.00133	-0.37	-5.1	0.000302	0.00243
LOC203547	ILMN_1682694	X		-0.2	-4.53	0.000609	0.00149	-0.23	-4.69	0.000589	0.00356
LOC283267	ILMN_3244521	11	1	0.24	4.62	0.000517	0.0013	0.16	3.03	0.011	0.0243
LOC283663	ILMN_3236036	15		0.22	3.7	0.00281	0.00493	0.25	5.18	0.000267	0.00228
LOC338758	ILMN_1795835	12		-0.53	-8.75	1.03e-06	1.15e-05	-0.39	-4.36	0.00103	0.00508
LOC339290	ILMN_3236970	18		-0.23	-4.69	0.000461	0.00119	-0.22	-3.37	0.00594	0.016
LOC341457	ILMN_1688127	12		0.19	3.75	0.00254	0.00458	0.17	2.76	0.0179	0.0339
LOC346887	ILMN_1714741			-0.52	-10.12	2.04e-07	3.59e-06	-0.37	-5.47	0.000168	0.00177
LOC387763	ILMN_1677402			-1	-10.91	8.64e-08	1.89e-06	-0.73	-6.27	5.05e-05	0.000946
LOC387820	ILMN_1690844			0.31	5.89	6.04e-05	0.000243	0.35	4.98	0.000366	0.00271
LOC387825	ILMN_3233442	12		-0.25	-4.41	0.000753	0.00176	-0.17	-2.55	0.0264	0.0441
LOC387841	ILMN_1674983	12	1	0.31	6.94	1.2e-05	7.15e-05	0.15	2.72	0.0193	0.0356
LOC387882	ILMN_1716382	12	1	0.36	7.44	5.88e-06	4.14e-05	0.27	3.35	0.00613	0.0163
LOC388588	ILMN_1749834	1		-0.22	-5.48	0.000117	0.000404	-0.17	-3.37	0.00594	0.016
LOC389599	ILMN_1714765			-0.2	-4.58	0.000558	0.00139	-0.22	-3.85	0.0025	0.00906
LOC391811	ILMN_1746252		1	0.28	4.43	0.000733	0.00172	0.16	2.54	0.0265	0.0443
LOC400027	ILMN_1780773	12		-0.34	-6.49	2.36e-05	0.000119	-0.35	-5.19	0.000263	0.00227
LOC400455	ILMN_1754865			-0.37	-8.14	2.27e-06	2.05e-05	-0.17	-2.93	0.0131	0.0273
LOC400768	ILMN_1704065	1		-0.36	-6.99	1.11e-05	6.75e-05	-0.19	-3.94	0.00213	0.00813
LOC400890	ILMN_1658950	22		0.46	7.62	4.57e-06	3.41e-05	0.28	4.66	0.000622	0.00368
LOC401093	ILMN_1813055	3	1	-0.38	-6.7	1.71e-05	9.34e-05	-0.29	-3.73	0.00311	0.0105
LOC401317	ILMN_1801122	7	1	-0.45	-9.92	2.56e-07	4.26e-06	-0.4	-6.18	5.76e-05	0.00102
LOC401463	ILMN_3242368	8	1	-0.26	-5.98	5.17e-05	0.000215	-0.27	-4.09	0.00165	0.00681
LOC402175	ILMN_3291709			0.3	5.4	0.000135	0.000449	0.26	2.95	0.0126	0.0266
LOC402644	ILMN_1686811			0.36	4.47	0.000674	0.00161	0.23	3.29	0.00688	0.0177
LOC440280	ILMN_1799069	15	1	0.32	5.4	0.000134	0.000449	0.21	3.65	0.00355	0.0114
LOC440359	ILMN_1706434	16		0.25	3.82	0.00226	0.00417	0.2	3.54	0.00438	0.013
LOC440731	ILMN_1683250	1		0.17	3.73	0.00263	0.00471	0.18	3.08	0.0101	0.023
LOC440928	ILMN_1713764			-0.28	-4.71	0.000439	0.00115	-0.3	-5.25	0.00024	0.00214
LOC440957	ILMN_3245869	3	1	-0.22	-4.02	0.00154	0.0031	-0.23	-4.11	0.0016	0.00665
LOC441481	ILMN_3213925		1	-0.31	-6.59	2.01e-05	0.000106	-0.31	-5.24	0.00024	0.00214
LOC442597	ILMN_1655842			0.21	4.83	0.000355	0.000962	0.24	4.7	0.000578	0.00352
LOC606724	ILMN_2125747	16	1	-0.34	-5.92	5.78e-05	0.000235	-0.29	-3.86	0.00245	0.00896
LOC642093	ILMN_1705874			-0.3	-4.43	0.000729	0.00171	-0.32	-4.43	0.000922	0.00472
LOC642197	ILMN_1815303			-0.31	-5.85	6.4e-05	0.000253	-0.31	-6.01	7.47e-05	0.00117
LOC642197	ILMN_1733374			-0.35	-6.35	2.9e-05	0.000139	-0.21	-3.29	0.00681	0.0176
LOC642197	ILMN_1783469			-0.27	-4.88	0.00033	0.000913	-0.16	-2.84	0.0156	0.0311
LOC642755	ILMN_1793287	15		0.37	8.9	8.55e-07	9.99e-06	0.43	6.59	3.2e-05	0.000774
LOC642755	ILMN_1655244	15		0.34	8.83	9.39e-07	1.07e-05	0.28	3.42	0.0054	0.015
LOC642956	ILMN_3287239			-0.23	-4.21	0.00109	0.00235	-0.31	-3.28	0.00697	0.0179
LOC643035	ILMN_1746716	1	1	-0.19	-4.42	0.00074	0.00173	-0.15	-2.71	0.0196	0.036
LOC643384	ILMN_3219806	4		-0.53	-8.51	1.39e-06	1.44e-05	-0.49	-4.72	0.000568	0.00349
LOC643387	ILMN_3200717			0.34	6.6	1.99e-05	0.000105	0.19	3.26	0.00724	0.0183
LOC643930	ILMN_1700180	17		-0.34	-6.07	4.49e-05	0.000194	-0.2	-3.83	0.00261	0.00932
LOC643997	ILMN_1679280	2		0.31	4.08	0.00138	0.00283	0.29	3.14	0.00901	0.0212
LOC644615	ILMN_1784005	12		0.33	4.96	0.000286	0.000811	0.24	2.83	0.0159	0.0314
LOC644935	ILMN_1795856	2		0.25	6.37	2.82e-05	0.000137	0.22	4.91	0.000414	0.0029
LOC644943	ILMN_1674790	11		-0.21	-4.03	0.00153	0.00307	-0.15	-3.13	0.00919	0.0215
LOC644988	ILMN_3201485	17		-0.25	-4.72	0.000432	0.00113	-0.21	-4.01	0.00191	0.00755
LOC645969	ILMN_3210946			0.34	7.4	6.15e-06	4.3e-05	0.34	5.23	0.000246	0.00217
LOC646044	ILMN_3209973			-0.26	-4.83	0.000355	0.000962	-0.27	-4.52	0.000783	0.00425
LOC646567	ILMN_1700950	1	1	0.22	3.9	0.00194	0.00372	0.22	2.53	0.0271	0.0449
LOC646996	ILMN_3247256	14	1	0.29	4.85	0.000346	0.000943	0.22	2.63	0.0225	0.0397
LOC647150	ILMN_3284447	1		0.23	4.43	0.000732	0.00172	0.14	2.91	0.0136	0.0281
LOC647150	ILMN_3207933	1		0.2	4.58	0.000555	0.00138	0.12	2.6	0.024	0.0414
LOC647349	ILMN_1658911			0.32	5.63	9.25e-05	0.000337	0.23	3.51	0.00459	0.0135
LOC647886	ILMN_3244019			-0.49	-8.22	2.03e-06	1.89e-05	-0.41	-4.49	0.000826	0.00442
LOC648740	ILMN_3236904	1	1	-0.27	-3.94	0.0018	0.0035	-0.25	-2.84	0.0156	0.0311
LOC648984	ILMN_1801254			-0.24	-5.67	8.57e-05	0.000319	-0.15	-2.8	0.0166	0.0325
LOC649150	ILMN_1685985			-0.3	-4.46	0.000694	0.00165	-0.37	-3.92	0.00221	0.00833
LOC649873	ILMN_3203868	17		0.22	4.58	0.000562	0.00139	0.14	2.95	0.0127	0.0267
LOC650369	ILMN_1683664			0.68	11.31	5.7e-08	1.41e-06	0.61	8.01	4.96e-06	0.000416
LOC650803	ILMN_1803510		1	-0.32	-7.58	4.81e-06	3.56e-05	-0.31	-4.57	0.000724	0.00407
LOC652226	ILMN_1759344		1	-0.82	-15.19	1.76e-09	1.36e-07	-0.71	-7.54	8.99e-06	0.000474
LOC652595	ILMN_1702783			0.54	6.63	1.91e-05	0.000102	0.38	5.1	0.000305	0.00244
LOC652685	ILMN_1732171			0.23	4.16	0.0012	0.00254	0.19	3.55	0.00429	0.0129
LOC652864	ILMN_1688818			0.31	5.41	0.000133	0.000446	0.29	4.94	0.00039	0.0028
LOC652968	ILMN_2098418	22		0.33	7.93	2.99e-06	2.5e-05	0.24	5.28	0.000228	0.0021
LOC653103	ILMN_1746706	X		0.31	5.52	0.00011	0.000386	0.28	4.41	0.000951	0.0048
LOC653381	ILMN_1692517	15	1	-0.34	-4.82	0.000364	0.000984	-0.21	-2.61	0.0235	0.0408
LOC653383	ILMN_1806631	9	1	0.23	5.25	0.000173	0.000541	0.15	2.45	0.0313	0.0497
LOC653438	ILMN_1751195	1		-0.22	-4.27	0.000979	0.00217	-0.24	-4.18	0.00141	0.00616
LOC653505	ILMN_1776260	1		0.25	4.95	0.00029	0.000823	0.32	5.14	0.000284	0.00238
LOC653566	ILMN_1720819	1		0.22	4.78	0.000388	0.00103	0.33	3.43	0.00536	0.0149
LOC653874	ILMN_1778543		1	0.32	7.42	6.05e-06	4.24e-05	0.3	3.74	0.00306	0.0104
LOC723972	ILMN_2056002	15	1	0.27	4.29	0.000944	0.0021	0.25	3.39	0.00569	0.0155
LOC727803	ILMN_3212373		1	0.24	4.51	0.000635	0.00154	0.22	2.74	0.0187	0.035
LOC727980	ILMN_3237419	14		0.15	3.71	0.00277	0.00488	0.18	3.33	0.00634	0.0167
LOC728006	ILMN_1692072	16		0.44	8.01	2.69e-06	2.32e-05	0.33	6.42	4.12e-05	0.000859
LOC728115	ILMN_3204117			0.37	5.99	5.1e-05	0.000213	0.26	3.65	0.00358	0.0114
LOC728153	ILMN_1771048	5		0.29	6.27	3.31e-05	0.000154	0.24	2.88	0.0143	0.0291
LOC728324	ILMN_3304555			0.24	5.52	0.00011	0.000385	0.21	3.52	0.00453	0.0133
LOC728564	ILMN_1771734	4		-0.33	-6.54	2.17e-05	0.000112	-0.21	-4.34	0.00106	0.00515
LOC728620	ILMN_3226082			0.38	7.32	6.97e-06	4.73e-05	0.37	3.6	0.00394	0.0122
LOC728661	ILMN_3300663	1		-0.27	-5.99	5.1e-05	0.000213	-0.19	-4.18	0.0014	0.00615
LOC728729	ILMN_1674080	15		-0.25	-3.7	0.0028	0.00491	-0.24	-3.2	0.00799	0.0196
LOC728809	ILMN_3305169			0.34	5.63	9.12e-05	0.000334	0.29	3.52	0.00449	0.0133
LOC728830	ILMN_3235755	17		-1.01	-13.03	1.09e-08	4.28e-07	-0.94	-5.85	9.49e-05	0.0013
LOC729120	ILMN_3298410			0.27	4.63	0.000505	0.00128	0.22	3.05	0.0106	0.0237
LOC729495	ILMN_3297510	22		-0.3	-7.1	9.5e-06	5.97e-05	-0.23	-3.62	0.00379	0.0119
LOC729608	ILMN_3226392		1	0.28	6.47	2.43e-05	0.000122	0.2	3.66	0.00355	0.0114
LOC729774	ILMN_3302484			0.21	4.19	0.00113	0.00241	0.2	3.96	0.00208	0.00802
LOC729798	ILMN_3302905			0.18	3.81	0.0023	0.00422	0.14	2.79	0.017	0.0328
LOC730173	ILMN_3303101			0.21	4.23	0.00105	0.00228	0.21	4.91	0.000411	0.0029
LOC730236	ILMN_3228269	13		-0.32	-7.34	6.74e-06	4.59e-05	-0.32	-6.16	5.94e-05	0.00103
LOC730302	ILMN_1707685			-0.22	-4.68	0.000469	0.00121	-0.2	-3.1	0.00968	0.0223
LOC730324	ILMN_3238048	7		-0.2	-3.96	0.00173	0.00339	-0.17	-3.74	0.00302	0.0103
LOC730415	ILMN_3228688			-0.36	-5.89	6e-05	0.000242	-0.28	-3.49	0.00476	0.0138
LOC730432	ILMN_1697024		1	-0.36	-5.21	0.000186	0.000573	-0.33	-5.02	0.000346	0.00262
LOC730820	ILMN_1719344		1	0.3	6.55	2.15e-05	0.000111	0.39	5.12	0.000292	0.00241
LOC731007	ILMN_1777499			0.21	5.07	0.000235	0.000693	0.22	3.84	0.00257	0.00921
LOC731314	ILMN_1785756		1	0.31	5.61	9.44e-05	0.000342	0.26	3.13	0.00922	0.0215
LOC731486	ILMN_1656938		1	-0.92	-23.91	6.91e-12	4.37e-09	-0.63	-5.9	8.69e-05	0.00126
LOC85389	ILMN_1754332	11	1	0.38	8.69	1.12e-06	1.21e-05	0.43	3.9	0.00232	0.0086
LOC90624	ILMN_1709936	5		-0.17	-3.7	0.00283	0.00494	-0.17	-3.2	0.00811	0.0198
LOX	ILMN_1695880	5	1	-0.17	-4.13	0.00126	0.00263	-0.2	-4.37	0.00101	0.00501
LPAR1	ILMN_1701441	9	1	-0.48	-10.22	1.82e-07	3.31e-06	-0.37	-7.47	9.81e-06	0.000478
LPCAT3	ILMN_1805225	12	1	-0.55	-13.33	8.37e-09	3.73e-07	-0.4	-7.59	8.43e-06	0.000457
LPGAT1	ILMN_1687998	1		-0.21	-3.96	0.00171	0.00337	-0.15	-2.96	0.0125	0.0264
LPHN2	ILMN_1697548	1	1	-0.61	-9.92	2.54e-07	4.23e-06	-0.52	-6.07	6.83e-05	0.00112
LPHN3	ILMN_1711807	4	1	-0.16	-3.72	0.00268	0.00476	-0.23	-3.8	0.00276	0.00967
LPP	ILMN_1651254	3	1	-0.18	-4.14	0.00123	0.00259	-0.16	-3.19	0.00816	0.0199
LRBA	ILMN_2153373	4	1	-0.25	-5.22	0.000182	0.000564	-0.3	-6.26	5.13e-05	0.000951
LRFN5	ILMN_2139125	14		0.29	5.11	0.000221	0.000659	0.16	2.51	0.0285	0.0464
LRG1	ILMN_1805228	19	1	0.37	4.19	0.00112	0.00241	0.36	2.79	0.0169	0.0327
LRIG2	ILMN_1654099	1	1	0.17	3.81	0.00229	0.00422	0.15	3.23	0.00765	0.019
LRP10	ILMN_1670272	14	1	-0.29	-5.05	0.000246	0.000721	-0.29	-5.5	0.000162	0.00173
LRP3	ILMN_2127605	19	1	-0.27	-4.44	0.00071	0.00168	-0.21	-3.81	0.00271	0.00953
LRP5	ILMN_1702775	11	1	-0.46	-9.02	7.38e-07	9.05e-06	-0.29	-4.48	0.00084	0.00445
LRP5L	ILMN_1718633	22		0.26	4.85	0.000347	0.000945	0.33	5.27	0.000229	0.0021
LRP8	ILMN_1677765	1	1	0.26	5.07	0.000236	0.000695	0.15	2.73	0.019	0.0353
LRPAP1	ILMN_1660341	4		-0.33	-6.87	1.32e-05	7.76e-05	-0.16	-3.83	0.00261	0.00932
LRRC47	ILMN_1668484	1	1	0.21	4.74	0.000417	0.0011	0.13	2.81	0.0165	0.0323
LRRC50	ILMN_1776967	16		-0.71	-10.68	1.11e-07	2.24e-06	-0.43	-6.45	3.94e-05	0.000841
LRRC58	ILMN_1652638			0.25	4.54	0.000602	0.00148	0.25	3.91	0.00225	0.00843
LRRC58	ILMN_3251467	3		0.34	8.85	9.11e-07	1.05e-05	0.27	3.57	0.0041	0.0125
LRRC8C	ILMN_2094396	1		-0.18	-4.1	0.00132	0.00273	-0.26	-4.54	0.000765	0.0042
LSM1	ILMN_2218450	8		0.2	5.25	0.000174	0.000543	0.26	4.32	0.0011	0.00526
LSM7	ILMN_1678165	19		0.23	4.47	0.00068	0.00162	0.24	4.96	0.000381	0.00277
LTA4H	ILMN_1690342	12	1	-0.49	-9.73	3.19e-07	4.99e-06	-0.3	-3.13	0.0092	0.0215
LTB4R	ILMN_1747251	14	1	-0.2	-4.2	0.00111	0.00239	-0.16	-3.14	0.00891	0.0211
LTC4S	ILMN_1668247	5	1	-0.24	-5.89	6.03e-05	0.000243	-0.21	-4.59	0.000701	0.00398
LY6E	ILMN_1695404	8		-0.55	-6.24	3.44e-05	0.000159	-0.57	-4.37	0.00102	0.00503
LY86	ILMN_1807825	6	1	-0.26	-5.24	0.000177	0.000549	-0.2	-3.75	0.00301	0.0103
LY96	ILMN_1724533	8	1	-0.23	-3.72	0.00267	0.00476	-0.26	-4.89	0.000422	0.00296
LYAR	ILMN_2221564	4		0.37	8.15	2.24e-06	2.03e-05	0.29	5.22	0.000251	0.00221
LYAR	ILMN_1764362	4		0.35	6.99	1.11e-05	6.74e-05	0.14	2.49	0.029	0.0472
LYL1	ILMN_2216582	19		-0.26	-5.39	0.000137	0.000455	-0.23	-3.71	0.0032	0.0106
LYN	ILMN_1781155	8	1	0.42	8.54	1.34e-06	1.4e-05	0.3	4.02	0.00187	0.00744
LYPLAL1	ILMN_2142117	1		-0.27	-5.69	8.29e-05	0.000311	-0.26	-4.02	0.00186	0.00742
LYPLAL1	ILMN_1682935	1		-0.22	-4.91	0.00031	0.000867	-0.17	-2.72	0.0191	0.0354
LYRM4	ILMN_1740927	6	1	0.34	7.47	5.58e-06	3.98e-05	0.3	5.19	0.000261	0.00225
LYSMD2	ILMN_1724493	15		0.32	6.16	3.89e-05	0.000174	0.23	3.12	0.00931	0.0217
LYSMD4	ILMN_2159859	15		-0.33	-7.9	3.09e-06	2.56e-05	-0.23	-4.55	0.000751	0.00415
LYST	ILMN_1675956	1	1	0.36	6.84	1.38e-05	8.02e-05	0.35	3.65	0.0036	0.0115
M160	ILMN_1802780	12		-0.19	-4.75	0.000414	0.00109	-0.19	-3.78	0.00282	0.0098
M6PRBP1	ILMN_1660021	19		-0.49	-7.53	5.19e-06	3.77e-05	-0.28	-3.57	0.00411	0.0125
MAD2L1BP	ILMN_1798454	6		0.38	8.87	8.87e-07	1.02e-05	0.36	4.55	0.000748	0.00414
MAD2L1BP	ILMN_1694711	6		0.31	6.48	2.38e-05	0.00012	0.21	3.29	0.00683	0.0176
MAEA	ILMN_2327090	4		0.4	6.14	4.07e-05	0.00018	0.2	2.63	0.0226	0.0398
MAFB	ILMN_1764709	20	1	-0.4	-7.94	2.94e-06	2.47e-05	-0.26	-3.46	0.00507	0.0143
MAFF	ILMN_1680139	22		-0.7	-11.75	3.68e-08	1e-06	-0.54	-8.8	1.96e-06	0.000323
MAFF	ILMN_2322375	22		-0.58	-8.66	1.16e-06	1.25e-05	-0.6	-3.57	0.00413	0.0126
MAGT1	ILMN_1721349	X		0.23	3.87	0.00204	0.00385	0.23	3.87	0.00241	0.00883
MALT1	ILMN_1730986	18		-0.3	-5.68	8.51e-05	0.000317	-0.24	-5.29	0.000223	0.00209
MAMLD1	ILMN_1680856	X		0.62	12.11	2.58e-08	7.97e-07	0.45	5.15	0.000278	0.00235
MAN1B1	ILMN_1771957	9		-0.32	-4.92	0.000303	0.000852	-0.3	-5.88	8.99e-05	0.00127
MAN2B2	ILMN_1768510	4	1	-0.3	-5.57	0.000101	0.000362	-0.33	-4.05	0.00178	0.00717
MANBAL	ILMN_2395926	20		0.25	4.64	0.0005	0.00127	0.19	4	0.00193	0.00761
MANBAL	ILMN_1673944	20		0.28	7.06	1e-05	6.23e-05	0.14	2.9	0.014	0.0286
MAP1LC3B	ILMN_1703244	16	1	-0.32	-6	5e-05	0.000211	-0.26	-3.68	0.00342	0.0111
MAP2K5	ILMN_1718129	15	1	-0.19	-4.53	0.000605	0.00148	-0.12	-2.88	0.0145	0.0293
MAP3K1	ILMN_1723020	5	1	0.26	5.83	6.58e-05	0.000259	0.27	4.12	0.00157	0.00657
MAP3K4	ILMN_1678087	6	1	-0.41	-7.55	5e-06	3.67e-05	-0.3	-6.83	2.29e-05	0.000687
MAP3K5	ILMN_1726547	6	1	0.47	9.82	2.86e-07	4.6e-06	0.33	5.75	0.00011	0.00143
MAP3K8	ILMN_1741159	10	1	0.29	4.07	0.0014	0.00287	0.23	2.75	0.0181	0.0342
MAP4K1	ILMN_1665943	19		-0.29	-4.39	0.000777	0.0018	-0.16	-3.11	0.00955	0.0221
MAP4K2	ILMN_1723625	11	1	-0.35	-8.19	2.13e-06	1.95e-05	-0.27	-3.31	0.00656	0.0171
MAP4K4	ILMN_2375002	2	1	0.5	9.42	4.56e-07	6.44e-06	0.29	3.67	0.00347	0.0112
MAP4K4	ILMN_2375003	2	1	0.37	6.16	3.92e-05	0.000176	0.18	2.66	0.0215	0.0384
MAPK13	ILMN_1749327	6		-0.31	-7.15	8.81e-06	5.65e-05	-0.2	-3.69	0.00333	0.0109
MAPK3	ILMN_2402341	16	1	-0.16	-3.82	0.00223	0.00414	-0.25	-4.42	0.000929	0.00474
MAPK3	ILMN_1667260		1	-0.27	-6.29	3.18e-05	0.000149	-0.26	-4.14	0.00152	0.00645
MAPK6	ILMN_1757287	15	1	-0.29	-5.38	0.00014	0.000461	-0.25	-5.26	0.000233	0.00212
MAPK7	ILMN_1709623	17		0.18	3.69	0.00284	0.00496	0.18	3.03	0.011	0.0243
MAPKAPK3	ILMN_1732452	3	1	-0.52	-9.43	4.52e-07	6.41e-06	-0.3	-4.48	0.000836	0.00444
MAPKAPK5	ILMN_1699082	12		0.2	5.03	0.000252	0.000736	0.3	4.52	0.000793	0.00429
MAPKAPK5	ILMN_2322935	12		0.25	4.62	0.00052	0.00131	0.2	3.71	0.00324	0.0107
MARCH2	ILMN_1703142	19		-0.29	-6.59	2.03e-05	0.000106	-0.26	-5.27	0.000229	0.0021
MARCH3	ILMN_1699644		1	-0.24	-5.29	0.000163	0.000516	-0.13	-3	0.0116	0.0253
MARCH3	ILMN_1655796		1	-0.28	-5.9	5.94e-05	0.00024	-0.19	-2.52	0.028	0.0459
MARK3	ILMN_1704795	14	1	0.42	8.99	7.64e-07	9.25e-06	0.28	4.35	0.00105	0.00511
MAT2B	ILMN_1811367	5		-0.42	-7.71	4e-06	3.09e-05	-0.2	-3.32	0.00642	0.0169
MATN2	ILMN_1694840	8	1	-0.24	-4.89	0.00032	0.000892	-0.13	-2.49	0.0294	0.0476
MBOAT7	ILMN_1722218	19	1	-0.57	-12.18	2.41e-08	7.59e-07	-0.47	-6.1	6.55e-05	0.00109
MCAT	ILMN_1745513	22		0.28	5.42	0.00013	0.000439	0.19	3.51	0.0046	0.0135
MCL1	ILMN_1756806	1		-0.58	-7.93	2.97e-06	2.49e-05	-0.52	-5.36	0.0002	0.00194
MCL1	ILMN_1803988	1		-0.51	-8	2.71e-06	2.33e-05	-0.32	-4.66	0.000622	0.00368
MCM10	ILMN_2413898	10		0.31	7.89	3.14e-06	2.57e-05	0.2	2.66	0.0216	0.0386
MCM2	ILMN_1681503	3		0.2	4.11	0.0013	0.0027	0.15	2.48	0.0299	0.0481
MCM3	ILMN_2224143	6		0.41	7.45	5.78e-06	4.08e-05	0.41	6.45	3.94e-05	0.000841
MCM3	ILMN_1806818	6		0.43	6.36	2.88e-05	0.000139	0.23	3.63	0.00372	0.0118
MCM7	ILMN_1663195	7	1	0.43	8.06	2.51e-06	2.21e-05	0.42	4	0.00192	0.00759
MCOLN1	ILMN_1764383	19	1	-0.25	-6.38	2.77e-05	0.000135	-0.21	-3.42	0.00538	0.015
MCOLN2	ILMN_1660462	1	1	0.52	10.29	1.69e-07	3.14e-06	0.47	8.79	1.98e-06	0.000323
MCOLN3	ILMN_2046611	1	1	-0.38	-6.58	2.04e-05	0.000107	-0.33	-5.17	0.000272	0.00232
MCTP1	ILMN_1654685	5	1	0.76	16.17	8.26e-10	8.85e-08	0.55	6.1	6.47e-05	0.00108
MDC1	ILMN_1814122	6		-0.23	-5.03	0.000253	0.000739	-0.13	-2.55	0.0265	0.0442
MDK	ILMN_2349393	11	1	-0.22	-4.68	0.000468	0.00121	-0.3	-4.44	0.000901	0.00466
ME1	ILMN_1736042	6	1	0.4	5.66	8.73e-05	0.000323	0.17	3.34	0.00627	0.0166
ME2	ILMN_2048636	18		-0.23	-3.9	0.00192	0.00369	-0.17	-3.69	0.00331	0.0109
MED10	ILMN_1707631	5		0.27	4.79	0.000385	0.00103	0.25	3.08	0.00995	0.0227
MED20	ILMN_1777526	6		0.24	4.7	0.000454	0.00118	0.18	2.91	0.0136	0.028
MED23	ILMN_1690999	6	1	0.23	5.76	7.48e-05	0.000287	0.2	3.71	0.00323	0.0107
MED25	ILMN_1811823	19		-0.21	-4.35	0.000848	0.00192	-0.22	-4.31	0.00113	0.00536
MED28	ILMN_1749821	4		0.21	3.74	0.00258	0.00464	0.2	3.05	0.0106	0.0237
MEIS2	ILMN_1695945	15	1	1.14	15.8	1.09e-09	1.03e-07	0.85	8.47	2.88e-06	0.000346
MELK	ILMN_1731184	9	1	0.4	7.17	8.57e-06	5.53e-05	0.43	5.54	0.00015	0.00169
MELK	ILMN_2212909	9	1	0.46	7.3	7.08e-06	4.79e-05	0.35	3.75	0.003	0.0102
MERTK	ILMN_2138589	2	1	-0.71	-14.58	2.88e-09	1.85e-07	-0.5	-6.12	6.31e-05	0.00107
MESDC1	ILMN_1781565	15	1	-0.26	-5.17	0.000199	0.000603	-0.36	-5.01	0.000351	0.00263
METTL1	ILMN_1815190	12		0.19	4.51	0.000632	0.00153	0.16	3.12	0.00935	0.0217
METTL13	ILMN_2343624	1		0.3	6.2	3.68e-05	0.000167	0.27	4.36	0.00102	0.00506
METTL7B	ILMN_2064725	12	1	-0.24	-4.37	0.00081	0.00186	-0.26	-4.61	0.000681	0.00392
MFAP1	ILMN_1676799	15	1	0.39	9.17	6.19e-07	7.95e-06	0.38	5.99	7.67e-05	0.00118
MFNG	ILMN_1764577	22		-0.4	-7.36	6.56e-06	4.5e-05	-0.33	-5	0.000357	0.00266
MFSD1	ILMN_1789751	3	1	-0.3	-4.77	0.000395	0.00105	-0.25	-4.77	0.000517	0.00333
MFSD5	ILMN_1702065	12		0.22	4.12	0.00128	0.00267	0.14	2.55	0.026	0.0437
MFSD6	ILMN_3240524	2		-0.18	-4.15	0.00121	0.00256	-0.22	-3.23	0.00758	0.0189
MFSD8	ILMN_2123119	4	1	0.19	4.56	0.000581	0.00143	0.17	3.12	0.00933	0.0217
MGA	ILMN_2372379	15	1	0.27	5.5	0.000114	0.000396	0.18	2.84	0.0155	0.031
MGAT4A	ILMN_1755643	2	1	-0.38	-8.06	2.52e-06	2.21e-05	-0.38	-7.21	1.39e-05	0.000534
MGC11082	ILMN_3307982			-0.46	-8.25	1.96e-06	1.84e-05	-0.31	-5.99	7.68e-05	0.00118
MGC61598	ILMN_1658847			-0.28	-4.29	0.000943	0.0021	-0.25	-3.91	0.00226	0.00848
MGLL	ILMN_1657708	3	1	0.49	10.93	8.45e-08	1.85e-06	0.37	5.53	0.000154	0.00171
MGLL	ILMN_1738589	3	1	0.23	4.98	0.000276	0.000791	0.3	5.47	0.000168	0.00177
MGST2	ILMN_1802027	4		-0.32	-4.73	0.000428	0.00112	-0.4	-5.52	0.000155	0.00171
MICAL1	ILMN_1807972	6	1	-0.28	-6.46	2.45e-05	0.000123	-0.25	-3.94	0.00213	0.00813
MICALCL	ILMN_1743232	11		-0.21	-4.81	0.00037	0.000996	-0.17	-3.23	0.00768	0.0191
MICB	ILMN_1708006	6		0.2	4.52	0.000617	0.0015	0.21	4.77	0.000517	0.00333
MIF	ILMN_1807074	22		0.24	4.54	0.000601	0.00148	0.2	3.12	0.00927	0.0216
MIF4GD	ILMN_1743806	17	1	-0.38	-7.99	2.75e-06	2.35e-05	-0.32	-5.84	9.56e-05	0.00131
MIR155HG	ILMN_3248910	21		-0.36	-6.24	3.46e-05	0.000159	-0.27	-3.54	0.00433	0.013
MIR221	ILMN_3310326			-0.4	-4.18	0.00114	0.00244	-0.43	-5.58	0.000143	0.00164
MIR939	ILMN_3310371		1	-0.72	-6.25	3.41e-05	0.000158	-0.64	-6.45	3.95e-05	0.000841
MIRH1	ILMN_3300937		1	-0.23	-5.03	0.000252	0.000736	-0.21	-3.27	0.00711	0.0181
MIS12	ILMN_1718069	17		0.28	5.57	0.000101	0.00036	0.12	2.78	0.0172	0.0331
MITF	ILMN_2304186	3	1	-0.24	-5.08	0.00023	0.000681	-0.15	-2.7	0.02	0.0365
MKL1	ILMN_1651767	22	1	0.28	6.59	2.01e-05	0.000106	0.24	3.43	0.00534	0.0149
MKLN1	ILMN_1742578	7	1	0.3	5.85	6.37e-05	0.000252	0.23	3.88	0.0024	0.00882
MKNK1	ILMN_1750429	1	1	-0.22	-5.29	0.000163	0.000517	-0.32	-5.7	0.000119	0.0015
MKNK2	ILMN_1654060	19		-0.27	-4.69	0.000456	0.00118	-0.28	-5.25	0.000239	0.00214
MKNK2	ILMN_2347068	19		-0.69	-12.44	1.88e-08	6.31e-07	-0.47	-4.8	0.000494	0.00323
MLKL	ILMN_1667825	16		-0.59	-11.09	7.19e-08	1.66e-06	-0.45	-6.06	6.92e-05	0.00113
MLL4	ILMN_1715968	19	1	0.2	5.27	0.000169	0.000531	0.2	3.9	0.00228	0.00852
MLLT10	ILMN_1743538	10	1	0.22	5.68	8.41e-05	0.000314	0.12	2.98	0.012	0.0257
MLLT6	ILMN_1718734	17		0.53	10.4	1.49e-07	2.88e-06	0.53	8.03	4.89e-06	0.000416
MMD	ILMN_1733937	17	1	0.92	14.79	2.43e-09	1.66e-07	0.66	8.69	2.22e-06	0.000323
MMGT1	ILMN_1776216	X		-0.23	-4.56	0.000582	0.00143	-0.18	-2.91	0.0136	0.028
MMP10	ILMN_1741847	11	1	-0.25	-3.7	0.00279	0.0049	-0.23	-4.7	0.000581	0.00353
MND1	ILMN_1671906	4		0.37	5.96	5.33e-05	0.00022	0.27	5.58	0.000141	0.00163
MNDA	ILMN_1738992	1		-0.33	-6.49	2.35e-05	0.000119	-0.25	-4.82	0.000476	0.00317
MOAP1	ILMN_1804988	14		-0.47	-7.8	3.58e-06	2.82e-05	-0.32	-4.04	0.00179	0.00723
MOBKL2A	ILMN_1721344	19		0.55	7.56	4.98e-06	3.66e-05	0.58	6.17	5.83e-05	0.00102
MOBKL2C	ILMN_1798288	1		0.5	6.23	3.53e-05	0.000162	0.49	5.92	8.47e-05	0.00124
MORC3	ILMN_1783702	21	1	0.18	4.11	0.0013	0.00271	0.18	2.98	0.0121	0.0258
MOSC1	ILMN_1799106	1		-0.17	-3.69	0.00286	0.00498	-0.26	-5.79	0.000104	0.00138
MOV10	ILMN_1725700	1	1	-0.27	-6.35	2.9e-05	0.000139	-0.19	-4.61	0.000676	0.0039
MPHOSPH10	ILMN_1652085	2	1	0.61	11.73	3.75e-08	1.01e-06	0.53	7.48	9.69e-06	0.000478
MPP1	ILMN_1733675	X		-0.37	-6.83	1.4e-05	8.12e-05	-0.29	-5.35	0.000202	0.00196
MPPE1	ILMN_1776515	18	1	-0.76	-15.34	1.56e-09	1.26e-07	-0.56	-6.8	2.42e-05	0.000697
MPRIP	ILMN_1774547	17	1	-0.19	-4.47	0.000682	0.00163	-0.18	-3.94	0.00215	0.0082
MR1	ILMN_2167416	1		-0.37	-7.36	6.53e-06	4.49e-05	-0.33	-6.76	2.55e-05	0.000713
MRFAP1L1	ILMN_1689774	4		0.5	7.8	3.57e-06	2.82e-05	0.55	9.62	7.87e-07	0.000319
MRPL14	ILMN_2072603	6	1	0.37	7.4	6.23e-06	4.34e-05	0.4	5.16	0.000277	0.00234
MRPL17	ILMN_1797933	11		0.64	9.97	2.41e-07	4.06e-06	0.59	8.17	4.1e-06	0.000405
MRPL2	ILMN_1763264	6	1	0.25	5.38	0.000139	0.000458	0.18	2.71	0.0196	0.0359
MRPL20	ILMN_1693352	1	1	0.25	4.07	0.00142	0.0029	0.17	3.06	0.0104	0.0234
MRPL32	ILMN_1749432	7		0.24	4.64	0.000503	0.00128	0.33	4.93	0.000399	0.00285
MRPL36	ILMN_1800197	5		0.33	6.72	1.66e-05	9.18e-05	0.25	4.34	0.00106	0.00515
MRPL39	ILMN_1726391	21		0.27	3.95	0.00176	0.00345	0.21	3.87	0.00241	0.00883
MRPL46	ILMN_1722838	15	1	0.32	7.84	3.39e-06	2.71e-05	0.24	4.98	0.000369	0.00271
MRPL49	ILMN_1681324	11	1	0.35	7.71	4.04e-06	3.11e-05	0.19	3.32	0.00643	0.0169
MRPL52	ILMN_1713966	14	1	0.26	4.59	0.000549	0.00137	0.22	3.49	0.00474	0.0137
MRPS12	ILMN_1714515	19	1	0.19	3.94	0.00178	0.00347	0.31	5.92	8.51e-05	0.00124
MRPS12	ILMN_2371964	19	1	0.36	5.86	6.36e-05	0.000252	0.29	3.4	0.0056	0.0154
MRPS2	ILMN_1815043	9	1	0.25	5.39	0.000136	0.000452	0.16	3.04	0.0107	0.0239
MRPS25	ILMN_1798826	3	1	0.23	3.78	0.00241	0.00438	0.39	2.63	0.0227	0.0399
MRPS27	ILMN_1711414	5	1	0.19	4.31	0.000905	0.00202	0.25	4.77	0.000515	0.00332
MS4A14	ILMN_1726189	11	1	0.47	10.94	8.36e-08	1.84e-06	0.4	5.66	0.000126	0.00156
MS4A14	ILMN_2382500	11	1	0.35	8.71	1.09e-06	1.19e-05	0.27	4.48	0.000836	0.00444
MS4A3	ILMN_1695530	11		-0.45	-7.15	8.82e-06	5.65e-05	-0.36	-4.92	0.000404	0.00287
MS4A3	ILMN_1751625	11		-0.22	-4.26	0.000987	0.00218	-0.16	-3.42	0.00541	0.015
MS4A6A	ILMN_2359800	11		-0.72	-6.19	3.76e-05	0.00017	-0.47	-3.96	0.00208	0.008
MS4A6A	ILMN_1797731	11		-0.55	-8.98	7.75e-07	9.27e-06	-0.25	-3.51	0.00457	0.0134
MS4A6A	ILMN_1721035	11		-0.99	-8.4	1.61e-06	1.6e-05	-0.47	-3.43	0.00534	0.0149
MSRB2	ILMN_1657977	10		-0.34	-6.92	1.24e-05	7.34e-05	-0.28	-4.13	0.00154	0.00651
MST4	ILMN_2328776	X	1	0.66	14.11	4.25e-09	2.29e-07	0.52	6.54	3.46e-05	0.000799
MST4	ILMN_1676159	X	1	0.56	11.51	4.65e-08	1.2e-06	0.34	3.37	0.0059	0.0159
MTCP1	ILMN_1814230	X		-0.21	-3.99	0.00164	0.00327	-0.2	-4.16	0.00146	0.0063
MTERFD1	ILMN_1782504	8	1	0.61	13.08	1.05e-08	4.17e-07	0.6	10.49	3.2e-07	0.000205
MTERFD1	ILMN_2044617	8	1	0.66	15.64	1.24e-09	1.1e-07	0.55	7.76	6.79e-06	0.000447
MTF2	ILMN_1733615	1		0.49	9.93	2.52e-07	4.2e-06	0.34	7.24	1.32e-05	0.000529
MTHFD2	ILMN_2405521	2		0.22	5.2	0.000188	0.000577	0.23	3.21	0.00786	0.0194
MTHFD2L	ILMN_1652434	4	1	0.34	6.37	2.82e-05	0.000137	0.24	3.61	0.00385	0.012
MTHFS	ILMN_1772302	15	1	0.42	6	5.08e-05	0.000213	0.34	6.43	4.03e-05	0.000851
MTMR3	ILMN_1739641	22	1	0.34	5.85	6.39e-05	0.000252	0.27	4.46	0.000869	0.00454
MTMR4	ILMN_1771019	17	1	0.31	7.1	9.47e-06	5.96e-05	0.3	5.59	0.00014	0.00162
MTO1	ILMN_2380740	6	1	0.3	5.71	8.09e-05	0.000304	0.27	3.8	0.00275	0.00964
MTP18	ILMN_2355665	22	1	0.64	8.5	1.42e-06	1.46e-05	0.59	7.62	8.09e-06	0.000448
MTSS1	ILMN_2073289	8	1	0.95	13.88	5.18e-09	2.65e-07	0.74	8.3	3.51e-06	0.000365
MTSS1	ILMN_1676980	8	1	0.79	13.41	7.77e-09	3.53e-07	0.54	7.47	9.81e-06	0.000478
MTX2	ILMN_2306565	2		-0.2	-4.61	0.000526	0.00132	-0.29	-4.12	0.00156	0.00655
MUM1	ILMN_1764764	19	1	-0.33	-6.67	1.79e-05	9.66e-05	-0.23	-4.12	0.00156	0.00655
MVP	ILMN_1803277	16	1	-0.23	-3.93	0.00182	0.00353	-0.23	-5.43	0.000179	0.00184
MYB	ILMN_1711894	6	1	0.38	6.05	4.66e-05	0.0002	0.33	5.06	0.000325	0.00254
MYBPH	ILMN_1705297	1	1	-0.41	-7.83	3.43e-06	2.73e-05	-0.34	-5.37	0.000196	0.00193
MYC	ILMN_2110908	8		-0.47	-5.35	0.000146	0.000473	-0.43	-3.25	0.0073	0.0185
MYH9	ILMN_2087702	22	1	-0.21	-3.89	0.00197	0.00375	-0.28	-5.23	0.000245	0.00216
MYL5	ILMN_1746948	4		-0.23	-4.27	0.000969	0.00215	-0.19	-3.25	0.00741	0.0186
MYL5	ILMN_2203588	4		-0.27	-6.02	4.91e-05	0.000208	-0.15	-2.5	0.029	0.0471
MYO10	ILMN_2232712	5	1	0.86	11.78	3.56e-08	9.92e-07	0.78	11.39	1.35e-07	0.000174
MYO1F	ILMN_1681239	19	1	-0.37	-6.21	3.61e-05	0.000165	-0.37	-4.72	0.00056	0.00347
MYO9B	ILMN_1672547	19	1	-0.27	-5.65	8.96e-05	0.00033	-0.27	-4.87	0.000436	0.003
MYPOP	ILMN_1704793	19	1	0.61	14.67	2.66e-09	1.75e-07	0.44	8.03	4.89e-06	0.000416
MYST3	ILMN_2095840	8	1	0.42	7.14	8.93e-06	5.69e-05	0.31	3.17	0.00857	0.0205
NAB1	ILMN_1774617	2	1	-0.34	-6.39	2.73e-05	0.000133	-0.33	-4.36	0.00104	0.00509
NAB2	ILMN_1721922	12	1	-0.96	-16.02	9.27e-10	9.34e-08	-0.76	-6.64	3.02e-05	0.000759
NAE1	ILMN_1689665	16		-0.35	-6.93	1.22e-05	7.24e-05	-0.2	-2.5	0.0288	0.0469
NAF1	ILMN_1679891	4	1	0.23	3.87	0.00205	0.00388	0.16	2.79	0.0168	0.0327
NAP1L4	ILMN_1804327	11		0.19	4.4	0.000765	0.00178	0.14	2.62	0.0229	0.0402
NAPRT1	ILMN_1710752	8		-0.47	-9.49	4.19e-07	6.15e-06	-0.27	-4.17	0.00144	0.00624
NARS	ILMN_1732216	18	1	-0.34	-5.75	7.48e-05	0.000287	-0.19	-2.86	0.0149	0.0299
NAT10	ILMN_1705594	11	1	0.23	4.24	0.00103	0.00226	0.27	3	0.0116	0.0252
NAT9	ILMN_1776088	17	1	0.26	5.52	0.000111	0.000387	0.29	5.35	0.000205	0.00198
NAV3	ILMN_1714600	12	1	0.18	3.88	0.00201	0.00382	0.18	2.74	0.0186	0.0347
NCF2	ILMN_1796642	1		-0.33	-5.46	0.000122	0.000418	-0.24	-3.39	0.00573	0.0156
NCF4	ILMN_2335704	22		-0.67	-10.26	1.74e-07	3.2e-06	-0.6	-8.04	4.82e-06	0.000416
NCF4	ILMN_1785005	22		-0.69	-12.08	2.66e-08	8.15e-07	-0.52	-4.86	0.000444	0.00302
NCK1	ILMN_1698001	3	1	0.55	10.26	1.74e-07	3.2e-06	0.5	5.85	9.47e-05	0.0013
NCK2	ILMN_1724718	2	1	0.73	11.19	6.44e-08	1.54e-06	0.6	5.34	0.000205	0.00198
NCK2	ILMN_2356632	2	1	0.26	4.82	0.000365	0.000985	0.26	4.17	0.00143	0.00622
NCKAP1L	ILMN_1674250	12	1	-0.27	-4.28	0.000954	0.00212	-0.18	-2.69	0.0204	0.037
NCKIPSD	ILMN_1736623	3	1	-0.33	-7.9	3.1e-06	2.56e-05	-0.22	-4.26	0.00123	0.00563
NCL	ILMN_1695422	2	1	0.38	4.38	0.000804	0.00185	0.26	4.36	0.00104	0.00509
NCOA1	ILMN_1669033	2	1	-0.3	-6.33	3.01e-05	0.000143	-0.19	-3.07	0.0102	0.0231
NCOA1	ILMN_1785785	2	1	-0.16	-3.78	0.00242	0.0044	-0.17	-2.55	0.0264	0.0441
NCOA6	ILMN_1695797	20	1	0.4	7.39	6.32e-06	4.37e-05	0.43	4.33	0.00108	0.00519
NCOA6IP	ILMN_1651506	8		0.19	4.44	0.000716	0.00169	0.22	3.62	0.00377	0.0119
NCOA7	ILMN_1687768	6	1	-1.2	-13.19	9.49e-09	3.92e-07	-0.93	-5.41	0.000184	0.00186
NCOR2	ILMN_1698419	12	1	-0.19	-3.74	0.00259	0.00465	-0.27	-3.73	0.0031	0.0105
NCRNA00085	ILMN_3247848	19		-0.23	-4.38	0.000802	0.00184	-0.23	-2.95	0.0127	0.0267
NCRNA00158	ILMN_3244775	21		0.29	6.61	1.96e-05	0.000104	0.19	4.18	0.0014	0.00614
NDE1	ILMN_1739805	16	1	0.22	3.95	0.00175	0.00343	0.27	3.42	0.0054	0.015
NDRG3	ILMN_1738229	20	1	-0.32	-6.09	4.38e-05	0.00019	-0.22	-3.21	0.00791	0.0195
NDUFA1	ILMN_1784286	X	1	0.22	4.04	0.00149	0.003	0.29	4.9	0.000416	0.00292
NDUFAF2	ILMN_1682857	5		0.25	4.85	0.000343	0.000937	0.23	4.19	0.00138	0.00609
NDUFB8	ILMN_1661170	10	1	0.16	3.8	0.00233	0.00427	0.19	2.67	0.0212	0.038
NECAP2	ILMN_1749011	1		0.26	4.71	0.000443	0.00116	0.18	2.93	0.0132	0.0274
NEDD4	ILMN_1807881	15	1	-0.25	-4.95	0.000292	0.000826	-0.17	-3.5	0.00471	0.0137
NEIL3	ILMN_1757697	4	1	0.17	3.88	0.00201	0.00382	0.17	4.16	0.00147	0.0063
NEK2	ILMN_2051373	1		-0.29	-6.57	2.09e-05	0.000109	-0.24	-2.98	0.0119	0.0256
NEK6	ILMN_1660871	9		0.36	5.63	9.15e-05	0.000334	0.28	4.47	0.00085	0.00449
NENF	ILMN_2142554	1		-0.31	-7.95	2.92e-06	2.45e-05	-0.31	-4.98	0.000367	0.00271
NET1	ILMN_1758311	10		0.29	5.41	0.000133	0.000446	0.27	4.18	0.00141	0.00618
NEU4	ILMN_2219683	2	1	-0.61	-14.3	3.62e-09	2.07e-07	-0.49	-7.64	7.9e-06	0.000448
NFATC1	ILMN_1707051	18	1	-0.47	-7.89	3.16e-06	2.57e-05	-0.42	-4.93	0.000397	0.00284
NFATC1	ILMN_2384188	18	1	-0.34	-9.03	7.32e-07	8.99e-06	-0.3	-3.49	0.00473	0.0137
NFE2L1	ILMN_1739450	17	1	0.19	4.14	0.00123	0.00258	0.13	2.62	0.0232	0.0405
NFE2L3	ILMN_2049766	7	1	0.68	9.8	2.93e-07	4.67e-06	0.52	8.35	3.31e-06	0.000356
NFIC	ILMN_1675130	19		0.21	3.83	0.00219	0.00409	0.26	3.97	0.00204	0.00791
NFIL3	ILMN_1707312	9	1	-0.54	-10.89	8.83e-08	1.9e-06	-0.3	-5.04	0.000332	0.00258
NFKBIB	ILMN_1674152	19		0.36	5.7	8.19e-05	0.000308	0.21	2.66	0.0215	0.0384
NFKBIZ	ILMN_1719695	3	1	-0.36	-5.19	0.000193	0.00059	-0.2	-3.66	0.00351	0.0113
NFX1	ILMN_1744959	9		0.3	5.98	5.19e-05	0.000215	0.25	3.47	0.00492	0.0141
NFXL1	ILMN_1682197	4	1	0.44	9.32	5.14e-07	7.03e-06	0.38	4.35	0.00105	0.00511
NFYA	ILMN_1690325	6	1	0.3	5.21	0.000185	0.00057	0.26	4.53	0.000771	0.00421
NGDN	ILMN_1690049	14		0.24	3.92	0.00185	0.00358	0.25	3.72	0.00315	0.0105
NGRN	ILMN_1691506	15		0.33	6.52	2.26e-05	0.000115	0.32	4.67	0.000611	0.00365
NGRN	ILMN_1660345	15		0.23	5.69	8.33e-05	0.000312	0.19	4.41	0.000948	0.0048
NICN1	ILMN_1807211	3		-0.24	-4.31	0.000906	0.00202	-0.15	-2.98	0.0119	0.0256
NINJ2	ILMN_1731745	12		-0.29	-6.6	2e-05	0.000106	-0.2	-3.19	0.00815	0.0199
NIP30	ILMN_2096604	16		-0.14	-3.73	0.00266	0.00475	-0.15	-3.13	0.00914	0.0214
NIP7	ILMN_1704305	16	1	0.28	5.66	8.68e-05	0.000322	0.24	3.83	0.00258	0.00924
NIPA1	ILMN_1689274	15	1	0.42	6.08	4.47e-05	0.000193	0.28	4.55	0.000754	0.00416
NIPA2	ILMN_1720344	15	1	0.24	5.53	0.000108	0.000379	0.23	4.24	0.00127	0.00574
NIPSNAP1	ILMN_1805916	22		-0.28	-4.98	0.000274	0.000785	-0.29	-4.88	0.00043	0.00299
NISCH	ILMN_1735827	3	1	-0.27	-4.97	0.000279	0.000797	-0.2	-3.26	0.00718	0.0183
NKIRAS2	ILMN_1653404	17		-0.19	-4.7	0.000449	0.00117	-0.13	-2.79	0.0169	0.0327
NKRF	ILMN_1707534	X	1	0.38	5.63	9.17e-05	0.000335	0.21	3.89	0.00233	0.00863
NLF2	ILMN_1748751			-0.24	-5.52	0.000109	0.000384	-0.25	-3.75	0.00299	0.0102
NLGN4Y	ILMN_2210199	Y		0.53	13.17	9.66e-09	3.96e-07	0.36	5.78	0.000105	0.00138
NLRP3	ILMN_2310896	1		-0.28	-3.81	0.0023	0.00422	-0.23	-3.16	0.00873	0.0208
NMB	ILMN_2347592	15	1	-0.28	-6.12	4.18e-05	0.000184	-0.25	-3.07	0.0102	0.0231
NME2	ILMN_2234873	17	1	0.22	3.81	0.00226	0.00418	0.16	3.02	0.0112	0.0246
NME3	ILMN_1669456	16	1	-0.24	-4.17	0.00117	0.00248	-0.24	-3.77	0.00289	0.00997
NME4	ILMN_1800634	16		-0.28	-4.2	0.00112	0.0024	-0.3	-3.71	0.0032	0.0107
NME6	ILMN_2229032	3	1	0.24	5.23	0.000179	0.000554	0.17	3.84	0.00254	0.00917
NOB1	ILMN_1689110	16	1	0.24	4.54	0.000603	0.00148	0.19	3.38	0.00585	0.0159
NOC3L	ILMN_2187727	10	1	0.42	6.4	2.68e-05	0.000132	0.29	5.44	0.000177	0.00183
NOD2	ILMN_1762594	16		0.44	9.28	5.42e-07	7.26e-06	0.45	5.37	0.000196	0.00193
NOL11	ILMN_1688971	17		0.34	5.3	0.000159	0.000508	0.19	2.99	0.0117	0.0254
NOL6	ILMN_2320250	9		0.27	3.7	0.0028	0.00492	0.22	2.55	0.0265	0.0442
NOL8	ILMN_1689747	9		0.31	5.83	6.59e-05	0.000259	0.19	2.56	0.026	0.0437
NOLC1	ILMN_2184640	10		0.23	4.12	0.00128	0.00268	0.15	2.59	0.0245	0.0418
NOP16	ILMN_3247723	5		0.61	12.35	2.06e-08	6.85e-07	0.57	6.65	2.97e-05	0.000759
NOP2	ILMN_1723158	12	1	0.45	5.96	5.39e-05	0.000222	0.48	5.18	0.000265	0.00228
NOP2	ILMN_2328433	12	1	0.26	5.73	7.8e-05	0.000296	0.19	3	0.0116	0.0252
NOP56	ILMN_1787628	20		0.45	8.29	1.85e-06	1.75e-05	0.38	6.04	7.1e-05	0.00114
NOP56	ILMN_2044832	20	1	0.47	7.58	4.83e-06	3.57e-05	0.31	5.26	0.000235	0.00212
NOP56	ILMN_1705407	20	1	0.31	4.36	0.000833	0.00189	0.29	3.55	0.00428	0.0129
NOTCH1	ILMN_1729161	9	1	0.37	4.76	0.000405	0.00107	0.39	4.05	0.00177	0.00715
NOXA1	ILMN_1799589	9		-0.2	-4.54	0.000603	0.00148	-0.23	-4.33	0.00109	0.00523
NPAL3	ILMN_1684210	1		-0.18	-4.2	0.0011	0.00237	-0.14	-2.48	0.0301	0.0483
NPC2	ILMN_1716678	14	1	-0.32	-7.5	5.35e-06	3.86e-05	-0.26	-4.07	0.00172	0.00701
NPEPPS	ILMN_2116127	17	1	-0.41	-7.49	5.43e-06	3.9e-05	-0.28	-4.72	0.000561	0.00347
NPL	ILMN_2149494	1		-0.5	-8.47	1.47e-06	1.5e-05	-0.48	-9.49	9.1e-07	0.000321
NPL	ILMN_1782070	1		-0.52	-8.78	9.89e-07	1.12e-05	-0.3	-4.94	0.000392	0.00281
NPTX1	ILMN_1814221	17	1	-0.91	-15.47	1.41e-09	1.2e-07	-0.61	-3.81	0.00268	0.00945
NR2C2AP	ILMN_2135798	19		0.26	4.69	0.000458	0.00119	0.2	4.32	0.00111	0.0053
NR4A1	ILMN_2408566	12	1	-0.18	-4.03	0.00152	0.00306	-0.14	-3.37	0.00591	0.016
NR4A2	ILMN_1782305	2	1	-0.92	-12.3	2.15e-08	7.03e-07	-0.55	-3.98	0.00198	0.00777
NR4A2	ILMN_2339955	2	1	-0.66	-13.16	9.72e-09	3.97e-07	-0.44	-3.82	0.00262	0.00933
NR4A3	ILMN_1807298	9		-0.3	-5.36	0.000144	0.00047	-0.21	-3.47	0.00496	0.0141
NR5A2	ILMN_2366654	1	1	0.7	15.81	1.09e-09	1.03e-07	0.57	8.59	2.48e-06	0.00034
NR5A2	ILMN_1811303	1	1	0.73	14.35	3.48e-09	2.02e-07	0.48	7.02	1.77e-05	0.000593
NRBF2	ILMN_3237385	10	1	0.3	5.08	0.000232	0.000684	0.12	2.8	0.0168	0.0326
NRCAM	ILMN_2411236	7	1	0.57	9.65	3.48e-07	5.35e-06	0.44	4.87	0.000443	0.00302
NRD1	ILMN_1800897	1		-0.23	-5.27	0.000169	0.000531	-0.12	-2.45	0.0315	0.0499
NSMAF	ILMN_1716596	8	1	-0.4	-6.79	1.49e-05	8.46e-05	-0.28	-5.21	0.000252	0.00221
NSMCE4A	ILMN_1679134	10		-0.35	-5.64	8.97e-05	0.00033	-0.26	-4.21	0.00134	0.00599
NT5DC2	ILMN_1708743	3	1	-0.19	-4.08	0.00139	0.00285	-0.26	-3.54	0.00434	0.013
NUBPL	ILMN_2048811	14		0.21	3.83	0.00222	0.00412	0.29	4.97	0.000373	0.00273
NUCB1	ILMN_1722634	19		-0.24	-5.26	0.000169	0.000531	-0.25	-3.54	0.00436	0.013
NUDT14	ILMN_1669788	14		-0.41	-9.44	4.48e-07	6.37e-06	-0.42	-6.75	2.58e-05	0.000714
NUFIP2	ILMN_2102693	17	1	0.4	8.35	1.71e-06	1.67e-05	0.36	6.16	5.98e-05	0.00104
NUFIP2	ILMN_1765829	17	1	0.39	7.12	9.25e-06	5.83e-05	0.3	4.02	0.00188	0.00746
NUMA1	ILMN_2160005	11	1	-0.21	-4.88	0.00033	0.000912	-0.21	-3.68	0.00341	0.0111
NUMB	ILMN_2331266	14	1	0.36	7.42	6e-06	4.21e-05	0.3	5.02	0.000344	0.00261
NUMB	ILMN_1705114	14	1	0.43	8.59	1.27e-06	1.34e-05	0.38	4.56	0.000736	0.0041
NUP133	ILMN_1751338	1		-0.21	-4.15	0.0012	0.00254	-0.18	-3.78	0.00285	0.00988
NUP153	ILMN_1705907	6	1	0.5	9.85	2.78e-07	4.5e-06	0.36	4.05	0.00176	0.00713
NUP214	ILMN_1666049	9		-0.32	-4.75	0.000413	0.00109	-0.21	-3.74	0.00307	0.0104
NUP37	ILMN_1771903	12	1	-0.31	-6.32	3.05e-05	0.000145	-0.21	-3.11	0.00946	0.0219
NUP50	ILMN_1725612	22	1	0.16	3.94	0.00179	0.00348	0.21	3.8	0.00272	0.00955
NUP62	ILMN_1738681	19		0.72	13.09	1.03e-08	4.17e-07	0.62	7.12	1.56e-05	0.000558
NUP62	ILMN_2323491	19		0.42	8.88	8.74e-07	1.01e-05	0.28	4.09	0.00164	0.00681
NUP88	ILMN_1734826	17		0.19	4.22	0.00107	0.00232	0.16	3.23	0.00764	0.019
NUPL2	ILMN_1789616	7		0.24	4.06	0.00144	0.00292	0.26	3.83	0.00261	0.00933
NXT1	ILMN_1760280	20		0.57	12.9	1.23e-08	4.63e-07	0.48	7.61	8.24e-06	0.00045
OCEL1	ILMN_1757388	19	1	-0.33	-7.03	1.05e-05	6.45e-05	-0.28	-5.63	0.000132	0.00159
OCRL	ILMN_1760855	X	1	-0.17	-3.77	0.00245	0.00445	-0.17	-2.54	0.0267	0.0445
ODF3B	ILMN_3241446	22		-0.22	-4.94	0.000293	0.000827	-0.17	-2.82	0.0162	0.0319
OGFOD1	ILMN_1677953	16	1	0.24	5.67	8.58e-05	0.000319	0.19	2.82	0.0162	0.0319
OGFOD1	ILMN_1772690	16	1	0.24	5.36	0.000145	0.000471	0.16	2.74	0.0188	0.035
OGFR	ILMN_1728224	20		0.19	4.02	0.00153	0.00308	0.16	3.05	0.0105	0.0236
OGT	ILMN_2364828	X	1	0.35	5.32	0.000154	0.000494	0.24	4.83	0.00047	0.00314
OIP5	ILMN_2196984	15		-0.28	-5.15	0.000207	0.000624	-0.25	-4.19	0.00138	0.0061
OIP5	ILMN_1759277	15		-0.24	-4.06	0.00144	0.00293	-0.13	-2.97	0.0123	0.0262
OLFML3	ILMN_1727532	1	1	-0.21	-3.96	0.00173	0.0034	-0.15	-3.06	0.0103	0.0233
OLIG1	ILMN_1666089	21		0.29	5.45	0.000123	0.000421	0.23	3.73	0.00311	0.0105
OLIG2	ILMN_1727567	21		0.86	13.65	6.32e-09	3.12e-07	0.72	6.86	2.21e-05	0.000668
OLR1	ILMN_1723035	12	1	0.19	3.98	0.00165	0.00327	0.29	4.37	0.00102	0.00505
OMA1	ILMN_1670079	1	1	-0.22	-4.21	0.00108	0.00234	-0.18	-2.53	0.027	0.0448
OPA3	ILMN_2284591	19	1	0.47	12.26	2.25e-08	7.23e-07	0.42	4.55	0.000745	0.00414
OPLAH	ILMN_1711030	8	1	-0.3	-5.63	9.17e-05	0.000334	-0.41	-6.09	6.61e-05	0.00109
ORAI1	ILMN_1724148	12	1	0.43	9.23	5.76e-07	7.62e-06	0.32	3.88	0.00239	0.0088
ORC6L	ILMN_1731070	16		0.45	10.97	8.16e-08	1.82e-06	0.32	4.97	0.000371	0.00272
ORM1	ILMN_1696584	9		0.42	7.19	8.37e-06	5.46e-05	0.48	6.57	3.32e-05	0.000794
OSBP	ILMN_1706376	11	1	0.34	7.19	8.38e-06	5.46e-05	0.35	4.85	0.000451	0.00305
OSBPL1A	ILMN_2405602	18		-0.5	-10.77	1.01e-07	2.1e-06	-0.41	-5.95	8.16e-05	0.00123
OSTF1	ILMN_1742456	9		-0.3	-5.38	0.00014	0.00046	-0.18	-2.89	0.0142	0.0289
OSTM1	ILMN_1720303	6	1	-0.22	-4.66	0.000479	0.00123	-0.22	-3.16	0.00865	0.0207
OTOF	ILMN_1663347	2	1	-0.22	-4.73	0.000424	0.00111	-0.19	-3.24	0.00745	0.0187
OTUD1	ILMN_1723141			-0.7	-10.22	1.82e-07	3.31e-06	-0.62	-5.7	0.000118	0.00149
OTUD1	ILMN_1752008			-0.46	-10.75	1.03e-07	2.12e-06	-0.61	-4.63	0.000651	0.00379
OXTR	ILMN_1804929	3	1	0.42	7.34	6.7e-06	4.57e-05	0.29	4.88	0.000434	0.003
P2RY11	ILMN_1752226	19	1	0.29	5.29	0.000163	0.000517	0.28	4.73	0.000552	0.00345
P2RY2	ILMN_2372915	11		0.4	8.64	1.19e-06	1.27e-05	0.28	4.64	0.000648	0.00378
P2RY6	ILMN_1660031	11		0.25	4.33	0.00088	0.00198	0.28	6.14	6.15e-05	0.00105
P4HA1	ILMN_1693334	10	1	0.33	4.36	0.000828	0.00188	0.18	2.59	0.0245	0.0418
P4HTM	ILMN_3300313	3	1	-0.22	-4.93	0.000299	0.000843	-0.11	-2.51	0.028	0.0459
PACSIN2	ILMN_3307772	22	1	-0.38	-9.31	5.2e-07	7.08e-06	-0.36	-5.52	0.000155	0.00171
PACSIN2	ILMN_1702396	22	1	-0.55	-9.18	6.1e-07	7.9e-06	-0.46	-5.48	0.000167	0.00177
PAG1	ILMN_2055156	8	1	0.27	5.61	9.5e-05	0.000344	0.23	3.54	0.00438	0.013
PAICS	ILMN_1773760	4		0.31	5.48	0.000119	0.000408	0.21	4.77	0.000522	0.00334
PAICS	ILMN_2392546	4		0.32	6.56	2.12e-05	0.00011	0.22	2.71	0.0195	0.0359
PAK1	ILMN_1767365	11	1	-0.21	-3.91	0.0019	0.00366	-0.18	-4.4	0.000964	0.00485
PAK1IP1	ILMN_1726064	6		0.29	5.74	7.71e-05	0.000293	0.27	3.32	0.00646	0.0169
PANX1	ILMN_1697817	11		-0.27	-4.86	0.000338	0.000926	-0.25	-3.56	0.00423	0.0128
PAOX	ILMN_2278265	10		0.33	6.06	4.58e-05	0.000197	0.38	5.25	0.000239	0.00214
PAPD1	ILMN_1742569	10		0.45	9.89	2.64e-07	4.33e-06	0.44	6.6	3.17e-05	0.000768
PAPLN	ILMN_1710495	14	1	-0.2	-4.31	0.000902	0.00202	-0.13	-2.7	0.0199	0.0364
PAQR4	ILMN_1660793	16		0.27	6.15	4e-05	0.000178	0.28	5.02	0.000344	0.00261
PAQR8	ILMN_1694589	6		0.51	11.47	4.85e-08	1.24e-06	0.36	6.71	2.73e-05	0.000736
PARM1	ILMN_1656560	4	1	1.17	18.69	1.43e-10	3.06e-08	0.82	8.18	4.03e-06	0.000403
PARN	ILMN_1724811	16		-0.29	-6.04	4.72e-05	0.000202	-0.17	-3.43	0.0053	0.0148
PARP12	ILMN_1718558	7		-0.17	-3.77	0.00246	0.00446	-0.14	-3.1	0.00966	0.0222
PARP4	ILMN_1776464	13		-0.45	-8.11	2.36e-06	2.11e-05	-0.28	-3.16	0.0087	0.0207
PARP9	ILMN_1731224	3		0.35	4.15	0.00121	0.00255	0.37	2.72	0.0194	0.0358
PARVG	ILMN_1695851	22		-0.44	-8.3	1.84e-06	1.75e-05	-0.34	-5.8	0.000101	0.00136
PAXIP1	ILMN_1680193	7		0.36	6.5	2.3e-05	0.000117	0.38	8.37	3.21e-06	0.000356
PCCA	ILMN_1714384	13	1	-0.42	-7.43	5.93e-06	4.17e-05	-0.32	-6.05	7e-05	0.00113
PCDHB2	ILMN_2227757	5	1	-0.35	-8.69	1.12e-06	1.21e-05	-0.25	-4.6	0.000684	0.00393
PCGF5	ILMN_1788059	10	1	0.2	4.18	0.00115	0.00246	0.29	4.95	0.000385	0.00278
PCGF6	ILMN_1656574	10	1	0.27	5.52	0.000109	0.000384	0.19	3.25	0.0074	0.0186
PCK2	ILMN_1671791	14	1	-0.43	-7.9	3.11e-06	2.56e-05	-0.39	-4.59	0.000704	0.00399
PCM1	ILMN_2042595	8		-0.5	-8.99	7.7e-07	9.25e-06	-0.4	-5.44	0.000177	0.00183
PCM1	ILMN_1690487	8	1	-0.61	-12.27	2.21e-08	7.16e-07	-0.39	-5.18	0.000265	0.00228
PCOLCE2	ILMN_1746888	3		-0.29	-5.93	5.62e-05	0.00023	-0.19	-3.97	0.00201	0.00785
PCYOX1	ILMN_1679725	2	1	-0.35	-7.16	8.74e-06	5.63e-05	-0.25	-4.33	0.00109	0.00522
PCYOX1L	ILMN_1815951	5	1	-0.22	-5.21	0.000186	0.000571	-0.16	-2.49	0.0292	0.0473
PDCD2L	ILMN_1706149	19		0.2	4.45	0.000709	0.00168	0.18	2.48	0.0296	0.0478
PDCD5	ILMN_2228710	19		0.32	6.75	1.6e-05	8.95e-05	0.29	4.23	0.0013	0.00583
PDCD7	ILMN_1772959	15	1	0.28	4.38	0.000799	0.00184	0.19	3.44	0.00523	0.0147
PDE1B	ILMN_1805098	12	1	-0.41	-7.7	4.09e-06	3.14e-05	-0.28	-4.21	0.00134	0.00599
PDE3B	ILMN_2131381	11	1	-0.37	-7.63	4.49e-06	3.37e-05	-0.27	-6.02	7.35e-05	0.00116
PDE4B	ILMN_2340259	1	1	-0.33	-5.75	7.53e-05	0.000288	-0.45	-5.61	0.000135	0.0016
PDE4C	ILMN_1761277	19		0.28	4.73	0.000427	0.00112	0.3	3.96	0.00207	0.008
PDE7A	ILMN_2262444	8	1	0.42	6.67	1.78e-05	9.64e-05	0.34	5.12	0.000293	0.00241
PDE7A	ILMN_2278819	8	1	0.45	7.02	1.07e-05	6.54e-05	0.28	4.34	0.00107	0.00517
PDHB	ILMN_1739274	3		-0.27	-4.04	0.00148	0.00299	-0.16	-3.39	0.00569	0.0156
PDPR	ILMN_1667034		1	-0.18	-3.8	0.00231	0.00424	-0.19	-2.94	0.0129	0.027
PDRG1	ILMN_1731720	20		0.27	4.49	0.000658	0.00158	0.29	4.4	0.000958	0.00483
PDSS1	ILMN_2080611	10	1	-0.45	-8.28	1.88e-06	1.77e-05	-0.48	-6.55	3.43e-05	0.000799
PDSS1	ILMN_1703324	10	1	-0.36	-7.67	4.24e-06	3.22e-05	-0.42	-5.77	0.000106	0.00139
PDSS2	ILMN_1662331	6	1	-0.4	-7.95	2.92e-06	2.45e-05	-0.27	-4.82	0.000475	0.00316
PDXK	ILMN_1672504	21		0.31	6.65	1.85e-05	9.9e-05	0.27	3.5	0.00466	0.0136
PDXP	ILMN_1736441	22	1	0.55	9.08	6.9e-07	8.62e-06	0.53	7.22	1.37e-05	0.000534
PECAM1	ILMN_1689518	17		-0.52	-5.97	5.27e-05	0.000218	-0.48	-4.72	0.000564	0.00347
PELO	ILMN_1770811	5	1	0.51	6.98	1.13e-05	6.84e-05	0.53	5.78	0.000105	0.00139
PERP	ILMN_1775829	6		0.43	4.21	0.00108	0.00234	0.32	3.88	0.00238	0.00879
PES1	ILMN_1656372	22	1	0.27	5.61	9.44e-05	0.000342	0.25	4.32	0.00111	0.0053
PEX11B	ILMN_1678546	1	1	0.34	7.03	1.05e-05	6.45e-05	0.32	6.12	6.35e-05	0.00107
PEX19	ILMN_1658759	1		-0.35	-6.14	4.03e-05	0.000179	-0.36	-5.57	0.000145	0.00166
PFAAP5	ILMN_1797893	13	1	-0.2	-4.43	0.000724	0.00171	-0.15	-3.05	0.0106	0.0237
PFKL	ILMN_1713037	21		-0.19	-3.98	0.00167	0.0033	-0.21	-4.33	0.00109	0.00523
PFN2	ILMN_1775448	3	1	-0.23	-5.34	0.000149	0.000481	-0.15	-2.96	0.0124	0.0262
PGAM5	ILMN_1789944			0.22	4.91	0.000311	0.000869	0.21	4.27	0.00121	0.00559
PGAP3	ILMN_1805636	17	1	-0.22	-3.89	0.00196	0.00373	-0.23	-3.6	0.00389	0.0121
PGLS	ILMN_1797005	19	1	-0.23	-3.84	0.00217	0.00406	-0.26	-3.3	0.00666	0.0173
PGLYRP2	ILMN_3307921	19		0.22	4.81	0.000372	0.001	0.14	2.83	0.0158	0.0313
PGM3	ILMN_1693620	6	1	0.27	4.7	0.00045	0.00117	0.32	3.66	0.00354	0.0114
PGS1	ILMN_2075051	17	1	0.27	5.19	0.000193	0.00059	0.2	3.86	0.00244	0.00895
PHACTR2	ILMN_1790533	6		-0.21	-4.33	0.000876	0.00197	-0.26	-3.55	0.00426	0.0128
PHACTR4	ILMN_1736548	1		-0.51	-8.8	9.64e-07	1.1e-05	-0.32	-6.05	7.02e-05	0.00113
PHAX	ILMN_1728074	5		0.3	6.52	2.25e-05	0.000115	0.3	4.12	0.00155	0.00654
PHAX	ILMN_3237589	5		0.25	3.99	0.00164	0.00326	0.23	3.56	0.0042	0.0127
PHF10	ILMN_1690138	6		-0.19	-4.33	0.000868	0.00196	-0.19	-3.88	0.0024	0.00882
PHF13	ILMN_1761560	1		-0.19	-3.79	0.00236	0.00431	-0.16	-3.14	0.0089	0.0211
PHF15	ILMN_1795285	5	1	0.56	11.92	3.12e-08	8.99e-07	0.32	5.18	0.000266	0.00228
PHF16	ILMN_1790518	X		0.46	9.52	4.04e-07	5.96e-06	0.36	4.98	0.000367	0.00271
PHF20	ILMN_1813657	20	1	0.31	5.57	0.000102	0.000363	0.22	4.31	0.00113	0.00536
PHF23	ILMN_1746135	17	1	0.28	7.13	9.09e-06	5.76e-05	0.26	3.2	0.00808	0.0198
PHF5A	ILMN_2112402	22		0.38	8.59	1.26e-06	1.33e-05	0.47	9.14	1.33e-06	0.000323
PHF5A	ILMN_1775901	22		0.19	3.9	0.00193	0.0037	0.12	2.54	0.0267	0.0445
[truncated: 1,111 more rows]
